# Supplementary material for: Metabolic Reprogramming in Amyotrophic Lateral Sclerosis
Source: Sci Rep. 2018 Mar 2;8:3953. doi: 10.1038/s41598-018-22318-5 (PMC5834494; doi:10.1038/s41598-018-22318-5)
Supplement: Supplementary file 2 — Supplementary Dataset 1 [file 41598_2018_22318_MOESM2_ESM.xlsx]

## Sheet: list disease function sALS mice
List of diseases and functions altered in ALS mice motoneurons (IPA analysis)
Categories	Diseases or Functions Annotation	p-Value	Predicted Activation State	Activation z-score	Molecules	# Molecules
Cancer, Cell Death and Survival, Organismal Injury and Abnormalities, Tumor Morphology	cell death of osteosarcoma cells	6,14E-14	Increased	2,065	ARCN1,COPG1,HSPA9,KPNB1,PRPF8,PSMB1,PSMB5,PSMC1,PSMC4,RPL13,RPL27,RPL27A,RPL3,RPL35,RPL9,RPS13,RPS16,SF3A1,VCP	19
Cancer, Cell Death and Survival, Organismal Injury and Abnormalities, Tumor Morphology	cell death of cancer cells	1,58E-11	Increased	2,065	ARCN1,COPG1,HSPA9,KPNB1,PRPF8,PSMB1,PSMB5,PSMC1,PSMC4,RPL13,RPL27,RPL27A,RPL3,RPL35,RPL9,RPS13,RPS16,SF3A1,SOD1,VCP	20
Cellular Assembly and Organization, Cellular Function and Maintenance	organization of cytoplasm	1,82E-04	Increased	2,251	ACTR2,CALR,CANX,Cdc42,CKB,CNTN1,CXADR,DPYSL2,DPYSL5,EPB41L2,FKBP4,FLNB,FN1,GFAP,HMGB2,INA,ITGA3,KPNB1,Krt2,LRP1,LRP2,MAP1B,MYH9,PLXNA4,PLXNB2,PRKCSH,RALA,RDX,SOD1,SOD2,TOP2B,TUBB,UCHL1,WDR1,YWHAH	35
Cellular Assembly and Organization, Cellular Function and Maintenance	organization of cytoskeleton	2,06E-04	Increased	2,251	ACTR2,CALR,CANX,Cdc42,CKB,CNTN1,DPYSL2,DPYSL5,EPB41L2,FKBP4,FLNB,FN1,GFAP,HMGB2,INA,ITGA3,KPNB1,Krt2,LRP1,LRP2,MAP1B,MYH9,PLXNA4,PLXNB2,PRKCSH,RALA,RDX,SOD1,TOP2B,TUBB,UCHL1,WDR1,YWHAH	33
Cellular Assembly and Organization, Cellular Function and Maintenance	microtubule dynamics	7,95E-03	Increased	2,319	ACTR2,CANX,Cdc42,CKB,CNTN1,DPYSL5,FKBP4,FN1,HMGB2,ITGA3,KPNB1,LRP1,LRP2,MAP1B,MYH9,PLXNA4,PLXNB2,PRKCSH,RALA,RDX,SOD1,TOP2B,TUBB,UCHL1,YWHAH	25
Cell Morphology, Cellular Assembly and Organization, Cellular Development, Cellular Function and Maintenance, Cellular Growth and Proliferation, Nervous System Development and Function, Tissue Development	neuritogenesis	1,51E-02	Increased	2,181	Cdc42,CKB,CNTN1,DPYSL5,HMGB2,ITGA3,LRP1,MAP1B,PLXNA4,PLXNB2,PRKCSH,SOD1,TOP2B,UCHL1,YWHAH	15
Cell Morphology, Cellular Assembly and Organization, Cellular Function and Maintenance	formation of cellular protrusions	2,84E-02	Increased	2,298	ACTR2,Cdc42,CKB,CNTN1,DPYSL5,FN1,HMGB2,ITGA3,LRP1,MAP1B,PLXNA4,PLXNB2,PRKCSH,RALA,RDX,SOD1,TOP2B,UCHL1,YWHAH	19
Organismal Survival	morbidity or mortality	8,79E-04	Decreased	-2,562	ACADM,ALDH5A1,ARHGDIA,ASNA1,CALR,CANX,CAPN2,Cdc42,CNTN1,COL1A1,CPT1A,CXADR,DDB1,DLD,EIF2S1,ELAVL1,FASN,FH,FKBP4,FLNB,FN1,GFAP,GNAQ,HADHA,HLA-A,HNRNPC,HSD17B4,HSPA5,HSPE1,IDH1,IQGAP2,ITGA3,KHSRP,KRT1,LAMP1,LAMP2,LMNB1,LRP1,LRP2,MAP1B,MYBBP1A,MYH9,NCSTN,NDUFA13,Nes,PLXNB2,PPIA,PRKCSH,PSMC1,PSMC4,RALA,RPL24,SCARB2,SEC24C,SERPINH1,SLC7A5,SOD1,SOD2,SPTBN1,SRSF3,TKT,TOP1,TOP2B,TPP2,TRIM28,TXNRD1,UBE2N,…	69
Organismal Survival	organismal death	1,54E-03	Decreased	-2,587	ACADM,ALDH5A1,ARHGDIA,ASNA1,CALR,CANX,CAPN2,Cdc42,CNTN1,COL1A1,CPT1A,CXADR,DDB1,DLD,EIF2S1,ELAVL1,FASN,FH,FKBP4,FLNB,FN1,GFAP,GNAQ,HADHA,HNRNPC,HSD17B4,HSPA5,HSPE1,IDH1,IQGAP2,ITGA3,KRT1,LAMP1,LAMP2,LMNB1,LRP1,LRP2,MAP1B,MYBBP1A,MYH9,NCSTN,NDUFA13,Nes,PLXNB2,PPIA,PRKCSH,PSMC1,PSMC4,RALA,RPL24,SCARB2,SEC24C,SERPINH1,SLC7A5,SOD1,SOD2,SPTBN1,SRSF3,TKT,TOP1,TOP2B,TPP2,TRIM28,TXNRD1,UBE2N,VCP,WDR1	67
Neurological Disease	Movement Disorders	2,46E-03	Decreased	-2,638	ALDH5A1,CANX,Cdc42,CKB,CNTN1,FKBP4,GFAP,GNAQ,HSD17B4,LAMP2,LRP1,MAP1B,PPIA,PSMB6,S100A10,SCARB2,SOD1,SOD2,TOP1	19
Neurological Disease	tremor	9,57E-03	Decreased	-2,219	HSD17B4,LRP1,MAP1B,SCARB2,SOD1,SOD2	6
Cell Death and Survival, DNA Replication, Recombination, and Repair	fragmentation of DNA	1,52E-02	Decreased	-2,000	CAPN2,SOD1,SOD2,TOP1	4
Lipid Metabolism, Molecular Transport, Small Molecule Biochemistry	concentration of fatty acid	2,18E-02	Decreased	-2,180	CPT1A,ECI1,GNAQ,HADH,HADHA,HSD17B4,IDH1,LRP1,SOD1	9
Cancer, Organismal Injury and Abnormalities	cancer	5,87E-12		0,853	ALDH2,ALDOC,ARCN1,ARHGDIA,CCT7,Cdc42,COPG1,COTL1,EIF3C,EZR,FKBP3,FLNB,FN1,GFAP,GNAQ,Gsta4,HNRNPM,HSPA9,IDH2,IPO5,IQGAP2,ITGA3,KHSRP,KPNB1,MYBBP1A,MYH9,NCSTN,NDUFA13,PKM,PLXNB2,PRPF8,PSMB1,PSMB5,PSMC1,PSMC4,RALA,RDX,RPL13,RPL27,RPL27A,RPL3,RPL35,RPL9,RPS13,RPS16,S100A10,SF3A1,SFXN1,SOD1,SOD2,SPTBN1,TOP2B,TRIM28,TUBB3,UBE2N,VCP,YWHAH	57
Protein Synthesis	metabolism of protein	1,80E-08		-0,901	ATP1B1,CALR,CAPN2,Cdc42,DLD,EEF2,EIF2S1,EIF3C,ELAVL1,EPRS,ERAP1,LAMP1,LAMP2,LONP1,MYBBP1A,PPP1CA,PREP,PSMB5,RPL24,RPL27A,RPS6,SERPINE2,SOD1,SOD2,TPP2,UBE2N,VCP	27
Cell Death and Survival	necrosis	8,42E-08		0,310	AARS,ALDH2,ARCN1,CALR,CAPN2,CCT7,Cdc42,COPG1,CTNNA1,CXADR,EEF2,EIF2S1,EIF3C,FH,FKBP4,FN1,GFAP,GLO1,GNAQ,GSR,HADHA,HMGB2,HSPA5,HSPA9,IQGAP2,KPNB1,LAMP2,LRP1,MDH1,NCL,Nes,PPIA,PRDX3,PRPF8,PSMB1,PSMB5,PSMC1,PSMC4,QKI,RPL13,RPL27,RPL27A,RPL3,RPL35,RPL9,RPS13,RPS16,RPS6,SERPINE2,SF3A1,SLC25A4,SLC25A5,SOD1,SOD2,SPTBN1,TOP2B,TPP2,TRIM28,UBE2K,UCHL1,VCP	61
Cell Death and Survival	cell death	5,99E-07		-0,454	AARS,ALDH2,ARCN1,ASNA1,BCAP31,CALR,CAPN2,CCT7,Cdc42,COPG1,CTNNA1,CXADR,DDB1,EEF2,EIF2S1,EIF3C,ELAVL1,FH,FKBP4,FN1,GFAP,GLO1,GNAQ,GSR,HADHA,HLA-A,HMGB2,HSD17B4,HSPA5,HSPA9,IQGAP2,KPNB1,Krt2,LAMP2,LMNB1,LRP1,LRP2,MDH1,MYDGF,NCL,NCSTN,Nes,PPIA,PRDX3,PRPF8,PSMB1,PSMB5,PSMC1,PSMC4,QKI,RPL13,RPL27,RPL27A,RPL3,RPL35,RPL9,RPS13,RPS16,RPS6,SCARB2,SERPINE2,SF3A1,SLC25A4,SLC25A5,SOD1,SOD2,SPTBN1,TOP1,TOP2B,…	74
Cancer, Organismal Injury and Abnormalities	malignant solid tumor	3,59E-06		1,123	ALDH2,ALDOC,ARHGDIA,CCT7,Cdc42,COTL1,EIF3C,FKBP3,FLNB,GFAP,GNAQ,Gsta4,IDH2,IPO5,IQGAP2,KHSRP,KPNB1,MYBBP1A,MYH9,PKM,PLXNB2,RALA,RDX,RPL13,RPL35,RPS13,S100A10,SFXN1,SOD1,SOD2,SPTBN1,TOP2B,TRIM28,TUBB3,YWHAH	35
Protein Degradation, Protein Synthesis	catabolism of protein	3,87E-06		-0,492	ATP1B1,CALR,CAPN2,Cdc42,DLD,ERAP1,LAMP1,LAMP2,LONP1,PSMB5,SERPINE2,SOD1,SOD2,TPP2,UBE2N,VCP	16
Cellular Movement, Hematological Disease, Immunological Disease, Inflammatory Disease, Inflammatory Response, Organismal Injury and Abnormalities, Respiratory Disease	allergic pulmonary eosinophilia	1,26E-05			ACO2,ALDH2,HSPA5,MYH9,TKT,TUBB	6
Molecular Transport, Protein Trafficking	transport of protein	1,43E-05			ARF5,COL1A1,HSPA9,IPO5,KPNA2,KPNB1,MAP1B,RAB10,SOD1,SPTBN1,YWHAH	11
Cancer, Organismal Injury and Abnormalities, Reproductive System Disease	breast cancer	3,67E-05			ALDOC,ARHGDIA,Cdc42,EIF3C,FLNB,KHSRP,MYBBP1A,MYH9,PKM,RDX,YWHAH	11
DNA Replication, Recombination, and Repair	conformational modification of DNA	1,04E-04			MCM4,MCM7,TOP1	3
Drug Metabolism, Protein Synthesis	metabolism of glutathione	1,17E-04			ALDH5A1,IDH1,SOD1,SOD2	4
Lipid Metabolism, Molecular Transport, Small Molecule Biochemistry	accumulation of medium chain dicarboxylic acid	2,14E-04			FH,HADHA	2
Cellular Assembly and Organization	activation of permeability transition pores	2,14E-04			SLC25A4,SLC25A5	2
Small Molecule Biochemistry, Vitamin and Mineral Metabolism	biosynthesis of 10-formyltetrahydrofolic acid	2,14E-04			MTHFD1,MTHFD1L	2
Small Molecule Biochemistry	excretion of bilirubin	2,14E-04			FH,RDX	2
Free Radical Scavenging	modification of reactive oxygen species	2,14E-04			Gsta4,PRDX3	2
Nervous System Development and Function, Organ Morphology, Organismal Development	size of forebrain	2,20E-04			GFAP,LAMP1,LAMP2,LMNB1,MAP1B,PLXNA4	6
Developmental Disorder, Neurological Disease	hypertrophy of neuroglia	2,45E-04			Cdc42,GFAP,SOD1	3
Embryonic Development, Nervous System Development and Function, Organ Development	stratification of cerebral cortex	2,68E-04			ITGA3,LMNB1,MAP1B,TOP2B	4
Cellular Assembly and Organization, Cellular Function and Maintenance	organization of intermediate filaments	3,80E-04			GFAP,INA,Krt2,SOD1	4
Cellular Assembly and Organization	formation of vacuole	4,93E-04			LAMP1,LAMP2,LMNB1,SOD1,SOD2	5
Metabolic Disease	amyloidosis	5,46E-04			GFAP,HSPA9,LRP1,SOD1,SOD2	5
Nervous System Development and Function, Organ Morphology, Organismal Development	size of brain	6,00E-04			CKB,EPB41L2,GFAP,LAMP1,LAMP2,LMNB1,MAP1B,PLXNA4,SOD2,TOP2B	10
Cellular Development, Cellular Growth and Proliferation, Embryonic Development, Hair and Skin Development and Function, Organ Development, Organismal Development, Tissue Development	formation of keratinocytes	6,21E-04			Cdc42,FLNB,Krt2	3
Small Molecule Biochemistry	metabolism of dicarboxylic acid	6,21E-04			ALDH5A1,GOT2,MDH2	3
Cancer, Organismal Injury and Abnormalities, Reproductive System Disease	mammary tumor	6,31E-04			ALDOC,ARHGDIA,Cdc42,EIF3C,ELAVL1,FLNB,ITGA3,KHSRP,MYBBP1A,MYH9,PKM,RDX,YWHAH	13
DNA Replication, Recombination, and Repair	rearrangement of DNA	6,36E-04			SOD2,TOP2B	2
Protein Synthesis	translation	7,02E-04			EEF2,EIF2S1,EIF3C,ELAVL1,EPRS,PPP1CA,RPL24,RPL27A	8
Gene Expression, Protein Synthesis	translation of mRNA	7,15E-04			EIF2S1,EIF3C,ELAVL1,EPRS,PPP1CA,RPL24,RPL27A	7
Protein Synthesis	synthesis of protein	7,77E-04		-1,091	EEF2,EIF2S1,EIF3C,ELAVL1,EPRS,MYBBP1A,PPP1CA,RPL24,RPL27A,RPS6,SOD2	11
Embryonic Development, Organismal Development	preimplantation embryo development	7,98E-04			CAPN2,MYBBP1A,SRSF3	3
Cell Morphology, Cellular Assembly and Organization	size of plasma membrane projections	7,98E-04			ITGA3,MYH9,SOD1	3
Developmental Disorder, Embryonic Development, Organismal Survival	death of embryo	8,51E-04		-1,066	CAPN2,FASN,MAP1B,PSMC4,SRSF3,TKT,TOP1,TXNRD1,VCP	9
Neurological Disease	amyotrophic lateral sclerosis	1,04E-03			CPT1A,FASN,SOD1,SOD2	4
Auditory Disease, Auditory and Vestibular System Development and Function, Organ Morphology, Organismal Development, Organismal Injury and Abnormalities	abnormal morphology of stria vascularis of cochlea	1,24E-03			LRP2,SCARB2,SOD1	3
Carbohydrate Metabolism, Small Molecule Biochemistry	processing of N-glycan	1,26E-03			GANAB,PRKCSH	2
Neurological Disease, Organismal Injury and Abnormalities	gliosis	1,36E-03		-1,704	ALDH5A1,HSD17B4,LAMP1,LMNB1,PSMC4,SCARB2,SOD1,SOD2	8
Hematological System Development and Function, Tissue Development	homeostasis of blood	1,38E-03			ABCD3,ACADM,ARHGDIA,HADHA,SLC25A4,SOD2	6
Organismal Development	size of head	1,41E-03			CKB,EPB41L2,GFAP,LAMP1,LAMP2,LMNB1,MAP1B,PLXNA4,SOD2,SPTBN1,TOP2B	11
Cellular Function and Maintenance	endocytosis	1,51E-03		1,762	ANXA5,CALR,CANX,Cdc42,HSPA5,Krt2,LMAN2,LRP1,LRP2,MAP1B,MYH9,RALA	12
Cellular Function and Maintenance	homeostasis of myeloid cells	1,51E-03			MTHFD1,NCSTN,SOD1	3
Cellular Assembly and Organization	transport of mitochondria	1,51E-03			MAP1B,SOD1,UCHL1	3
Protein Degradation, Protein Synthesis	stabilization of protein	1,71E-03			ATP1B1,CALR,Cdc42,LAMP1,LAMP2	5
Protein Synthesis	expression of protein	1,80E-03		-0,577	EIF2S1,EIF3C,ELAVL1,EPRS,MYBBP1A,PPP1CA,RPL24,RPL27A,SOD2	9
Embryonic Development, Nervous System Development and Function, Organ Development, Organ Morphology, Organismal Development, Tissue Development, Visual System Development and Function	morphology of neural retina	1,82E-03			ITGA3,PLXNA4,SOD1	3
Neurological Disease, Organismal Injury and Abnormalities	astrocytosis	1,86E-03		-1,109	HSD17B4,LAMP1,LMNB1,PSMC4,SCARB2,SOD1	6
Cell Death and Survival	cell viability of myeloma cell lines	2,08E-03			SOD1,SOD2	2
Organ Morphology, Renal and Urological System Development and Function	dilation of collecting tubule	2,08E-03			ARHGDIA,PRKCSH	2
Developmental Disorder, Neurological Disease	hypertrophy of astrocytes	2,08E-03			GFAP,SOD1	2
Behavior	rotation behavior	2,08E-03			S100A10,SOD1	2
Amino Acid Metabolism, Small Molecule Biochemistry	synthesis of acidic amino acid	2,08E-03			GLUD1,GOT2	2
Cellular Assembly and Organization	transport of transport vesicles	2,08E-03			ARCN1,SOD1	2
Amino Acid Metabolism, Molecular Transport, Small Molecule Biochemistry	uptake of glutamine	2,08E-03			FH,ITGA3	2
Post-Translational Modification, Protein Degradation, Protein Synthesis	hydrolysis of protein	2,09E-03			CAPN2,DLD,ERAP1,LONP1,PSMB5,TPP2	6
Renal and Urological System Development and Function	homeostasis of urine	2,13E-03			ALDH5A1,ECI1,HADHA,LRP2,SOD2	5
Embryonic Development, Organismal Development, Tissue Morphology	morphology of visceral endoderm	2,25E-03			DLD,MYH9,SERPINH1,TXNRD1	4
Cellular Assembly and Organization, Cellular Function and Maintenance	organization of actin cytoskeleton	2,33E-03			ACTR2,CALR,Cdc42,EPB41L2,FLNB,FN1,LRP1,WDR1	8
Cellular Assembly and Organization, Cellular Function and Maintenance	organization of filaments	2,36E-03			Cdc42,GFAP,INA,Krt2,SERPINH1,SOD1,TUBB	7
Respiratory System Development and Function	respiration of mice	2,45E-03			GNAQ,LRP2,SLC25A4,SOD2,TOP2B	5
Energy Production, Lipid Metabolism, Small Molecule Biochemistry	beta-oxidation of fatty acid	2,48E-03			ABCD3,ECI1,HADHA,HSD17B4	4
Amino Acid Metabolism, Small Molecule Biochemistry	metabolism of amino acids	2,81E-03			ALDH18A1,ALDH5A1,GLUD1,GOT2,MTHFD1	5
Protein Synthesis	translation of protein	2,82E-03			EIF2S1,EIF3C,ELAVL1,EPRS,PPP1CA,RPL24,RPL27A	7
Cellular Assembly and Organization	formation of cytoplasmic aggregates	2,95E-03			ELAVL1,GFAP,SOD1	3
Protein Degradation, Protein Synthesis	damage of protein	3,09E-03			SOD1,SOD2	2
Nervous System Development and Function	ensheathment of axons	3,09E-03			LRP1,QKI	2
Cellular Assembly and Organization, Tissue Development	formation of fibrils	3,09E-03			HSPA5,SERPINH1	2
Hereditary Disorder, Neurological Disease, Organismal Injury and Abnormalities, Psychological Disorders	hereditary central nervous system demyelinating disease	3,09E-03			GALC,GFAP	2
DNA Replication, Recombination, and Repair	unwinding of DNA	3,09E-03			MCM4,MCM7	2
Organismal Injury and Abnormalities	Cytosis	3,61E-03		-1,818	ALDH5A1,Cdc42,ELAVL1,HSD17B4,LAMP1,LMNB1,PSMC4,RPS6,SCARB2,SOD1,SOD2	11
Neurological Disease, Organismal Injury and Abnormalities, Psychological Disorders	disorder of basal ganglia	3,82E-03			Cdc42,CKB,FKBP4,LAMP2,PPIA,PSMB6,S100A10,SOD1,SOD2,TOP1	10
Cellular Compromise, Cellular Function and Maintenance	endoplasmic reticulum stress response	3,86E-03			AARS,ERP44,HSPA5,SOD1,UCHL1	5
Cell Morphology	cell polarity formation	3,86E-03			Cdc42,CTNNA1,EZR,MYH9	4
Molecular Transport, Protein Trafficking	import of protein	3,86E-03			IPO5,KPNA2,KPNB1,SPTBN1	4
Amino Acid Metabolism, Small Molecule Biochemistry	synthesis of amino acids	3,90E-03			ALDH18A1,GLUD1,GOT2	3
Cancer, Hematological Disease, Immunological Disease, Organismal Injury and Abnormalities	lymphoproliferative malignancy	3,98E-03		-1,000	ALDH2,CCT7,FKBP3,IDH2,IPO5,KPNB1,NCSTN,RPL13,RPL35,RPS13,SFXN1,SOD2,SPTBN1	13
Organ Morphology, Organismal Development, Organismal Injury and Abnormalities, Renal and Urological Disease, Renal and Urological System Development and Function	abnormal morphology of distal convoluted tubule	4,28E-03			ARHGDIA,ITGA3	2
Auditory Disease, Auditory and Vestibular System Development and Function, Cell Morphology, Organ Morphology, Organismal Development, Organismal Injury and Abnormalities	abnormal morphology of marginal stria vascularis cells	4,28E-03			LRP2,SCARB2	2
Embryonic Development, Nervous System Development and Function, Neurological Disease, Ophthalmic Disease, Organ Development, Organ Morphology, Organismal Development, Organismal Injury and Abnormalities, Tissue Development, Visual System Development and Function	abnormal morphology of nerve fiber layer of retina	4,28E-03			ITGA3,SOD1	2
Cellular Movement, Connective Tissue Development and Function	haptotaxis of fibroblast cell lines	4,28E-03			ACTR2,FN1	2
Lipid Metabolism, Small Molecule Biochemistry	metabolism of medium chain dicarboxylic acid	4,28E-03			ALDH5A1,MDH2	2
Free Radical Scavenging	metabolite removal of superoxide	4,28E-03			SOD1,SOD2	2
Cellular Movement, Connective Tissue Development and Function	mobility of fibroblast cell lines	4,28E-03			COL1A1,FN1	2
Cellular Assembly and Organization	quantity of cellular inclusion bodies	4,44E-03			GFAP,PSMC4,SOD1	3
Lipid Metabolism, Molecular Transport, Small Molecule Biochemistry	accumulation of lipid	4,51E-03		0,038	ECI1,FH,FN1,GALC,HADHA,IDH1,LAMP1,LAMP2,MYH9,SCARB2	10
Metabolic Disease	disorder of lipid metabolism	4,71E-03			ACADM,FASN,GALC,IDH1,LRP1,SOD1	6
Embryonic Development, Organismal Development, Tissue Development, Tissue Morphology	closure of neural tube	4,99E-03			ITGA3,LRP2,MTHFD1,MTHFD1L,PLXNB2,RALA,SERPINH1	7
Lipid Metabolism, Molecular Transport, Small Molecule Biochemistry	accumulation of fatty acid	5,02E-03			ECI1,FH,HADHA	3
Cellular Assembly and Organization	quantity of filaments	5,16E-03		-1,000	FLNB,GFAP,MAP1B,SERPINH1,SOD2	5
Cell Death and Survival, Gastrointestinal Disease, Hepatic System Disease, Organismal Injury and Abnormalities	cell death of hepatocytes	5,59E-03		0,000	ALDH2,IQGAP2,NCL,SLC25A4,SLC25A5,SOD2,SPTBN1	7
Cardiovascular System Development and Function, Organ Morphology, Organismal Development, Skeletal and Muscular System Development and Function	morphology of cardiac muscle	5,60E-03			ACADM,CALR,CXADR,FN1,GNAQ,HADHA,MYL9,SOD2,SPTBN1	9
Cancer, Hematological Disease, Organismal Injury and Abnormalities	hematologic cancer	5,60E-03		-1,000	ALDH2,CCT7,FKBP3,IDH2,IPO5,KPNB1,NCSTN,RPL13,RPL35,RPS13,SFXN1,SOD2,SPTBN1	13
Cardiovascular Disease, Organismal Injury and Abnormalities, Skeletal and Muscular Disorders	myopathy of heart	5,64E-03			CALR,CTNNA1,MYH9	3
Cell-To-Cell Signaling and Interaction, Connective Tissue Development and Function	binding of fibroblasts	5,65E-03			LRP1,MYH9	2
Cellular Assembly and Organization	expansion of endoplasmic reticulum	5,65E-03			HSPA5,VCP	2
Nervous System Development and Function, Skeletal and Muscular System Development and Function	motor function	6,15E-03		0,000	CANX,HLA-A,LRP1,MAP1B,SERPINE2,SOD1	6
Neurological Disease, Organismal Injury and Abnormalities	brain atrophy	6,31E-03			GFAP,LMNB1,SOD1	3
Neurological Disease, Organismal Injury and Abnormalities	degeneration of forebrain	6,31E-03			GFAP,SOD1,SOD2	3
DNA Replication, Recombination, and Repair	DNA damage	6,69E-03		-0,463	ALDH2,CALR,LRP1,SOD1,SOD2,TOP2B	6
Embryonic Development, Organismal Development	gastrulation of embryo	7,02E-03			DLD,RPS6,TXNRD1	3
Protein Trafficking	targeting of protein	7,04E-03			HSPA9,SCARB2,SEC62,SYNGR1	4
Hematological Disease, Metabolic Disease	dyslipidemia	7,11E-03			ACADM,FASN,IDH1,LRP1,SOD1	5
Connective Tissue Development and Function, Connective Tissue Disorders, Organismal Injury and Abnormalities, Skeletal and Muscular Disorders, Skeletal and Muscular System Development and Function, Tissue Development	abnormal morphology of viscerocranium	7,20E-03			FLNB,LRP2	2
Cardiovascular System Development and Function	contractility of artery	7,20E-03			LRP1,SOD1	2
Neurological Disease, Organismal Injury and Abnormalities	gliosis of spinal cord	7,20E-03			PSMC4,SOD1	2
Amino Acid Metabolism, Small Molecule Biochemistry	metabolism of glutamine	7,20E-03			ALDH5A1,GLUD1	2
Lipid Metabolism, Small Molecule Biochemistry	reduction of lipid	7,20E-03			DHRS4,Gsta4	2
Nervous System Development and Function, Organ Morphology, Organismal Development	size of anterior commissure	7,20E-03			MAP1B,PLXNA4	2
Cell Death and Survival	cell death of neuroblastoma cell lines	7,52E-03			CAPN2,CCT7,LRP1,SOD1	4
Cancer, Hematological Disease, Organismal Injury and Abnormalities	hematological neoplasia	7,67E-03		-1,000	ALDH2,CCT7,FKBP3,IDH2,IPO5,KPNB1,NCSTN,RPL13,RPL35,RPS13,S100A10,SFXN1,SOD1,SOD2,SPTBN1	15
Nervous System Development and Function, Neurological Disease, Organ Morphology, Organismal Development, Organismal Injury and Abnormalities	abnormal morphology of choroid plexus	7,78E-03			ITGA3,LRP2,PLXNB2	3
Cancer, Organismal Injury and Abnormalities	head and neck neoplasia	8,01E-03			ALDH2,ALDOC,GFAP,GNAQ,HMGB2,PKM,SPTBN1,TUBB2A,TUBB3	9
Cell Death and Survival, Skeletal and Muscular Disorders	apoptosis of muscle cells	8,51E-03		-1,567	CALR,CXADR,GNAQ,MDH1,PRDX3,PSMB1,SOD2	7
Auditory Disease, Neurological Disease	hearing loss	8,53E-03		-0,616	COL1A1,GNAQ,LRP2,RDX,SCARB2,SOD1	6
Post-Translational Modification, Protein Degradation, Protein Synthesis	hydrolysis of protein fragment	8,65E-03			CAPN2,DLD,ERAP1,LONP1,PSMB5	5
Cell Morphology	morphology of plasma membrane projections	8,67E-03			CKB,CNTN1,DPYSL5,HNRNPA2B1,ITGA3,MAP1B,MYH9,PLXNA4,SOD1	9
Neurological Disease	advanced stage amyotrophic lateral sclerosis	8,91E-03			CPT1A,FASN	2
Endocrine System Development and Function, Lipid Metabolism, Molecular Transport, Small Molecule Biochemistry	concentration of anandamide	8,91E-03			GNAQ,SOD1	2
Cellular Assembly and Organization, Neurological Disease, Organismal Development, Tissue Development	formation of amyloid-beta plaques	8,91E-03			SOD1,SOD2	2
Cancer, Organismal Injury and Abnormalities, Respiratory Disease	growth of lung carcinoma	8,91E-03			RALA,S100A10	2
Connective Tissue Disorders, Hematological Disease, Organismal Injury and Abnormalities	macrothrombocytopenia	8,91E-03			Cdc42,MYH9	2
Free Radical Scavenging	metabolism of superoxide	8,91E-03			SOD1,SOD2	2
Cellular Function and Maintenance	movement of Nucleus	8,91E-03			Cdc42,LMNB1	2
Cellular Assembly and Organization, Cellular Function and Maintenance, Nervous System Development and Function, Tissue Development	organization of neurofilaments	8,91E-03			INA,SOD1	2
Endocrine System Development and Function, Lipid Metabolism, Molecular Transport, Small Molecule Biochemistry	quantity of 2-arachidonoylglycerol	8,91E-03			GNAQ,SOD1	2
Cell-To-Cell Signaling and Interaction, Embryonic Development, Organ Development, Organismal Development, Skeletal and Muscular System Development and Function, Tissue Development	fusion of myoblasts	9,44E-03			ANXA5,CAPN2,MYH9	3
Cardiovascular Disease, Cardiovascular System Development and Function, Cell Morphology, Organ Morphology, Organismal Development, Organismal Injury and Abnormalities, Skeletal and Muscular Disorders, Skeletal and Muscular System Development and Function, Tissue Morphology	abnormal morphology of cardiomyocytes	9,51E-03			ACADM,CALR,CXADR,SOD2,SPTBN1	5
Neurological Disease, Organismal Injury and Abnormalities	gliosis of central nervous system	9,70E-03			LAMP1,PSMC4,SOD1,SOD2	4
Cellular Function and Maintenance	endocytosis by eukaryotic cells	1,00E-02		1,534	ANXA5,CALR,HSPA5,Krt2,LMAN2,MAP1B,MYH9,RALA	8
Metabolic Disease, Neurological Disease, Organismal Injury and Abnormalities, Psychological Disorders	central nervous system amyloidosis	1,03E-02			HSPA9,LRP1,SOD1	3
Nervous System Development and Function, Organ Morphology, Organismal Development	morphology of forebrain	1,07E-02			GFAP,LAMP1,LAMP2,LMNB1,LRP2,MAP1B,PLXNA4,PLXNB2,SOD2,TOP2B	10
Cell Death and Survival	cell death of Schwann cells	1,08E-02			LRP1,SERPINE2	2
Cellular Compromise, Tissue Morphology	degeneration of epithelial cells	1,08E-02			ARHGDIA,HMGB2	2
Molecular Transport	quantity of carnitine	1,08E-02			ACADM,HADHA	2
Cell Morphology, Cellular Assembly and Organization, Nervous System Development and Function, Tissue Morphology	size of neurites	1,08E-02			ITGA3,SOD1	2
Amino Acid Metabolism	abnormal quantity of amino acids	1,09E-02			ALDH5A1,CRYM,LAMP2,SLC25A4	4
Cell-To-Cell Signaling and Interaction, Inflammatory Response	immune response of tumor cell lines	1,09E-02		0,900	CALR,LMAN2,RALA,SF3A1	4
Embryonic Development, Nervous System Development and Function, Neurological Disease, Ophthalmic Disease, Organ Development, Organ Morphology, Organismal Development, Organismal Injury and Abnormalities, Tissue Development, Visual System Development and Function	abnormal morphology of ganglion cell layer	1,13E-02			ITGA3,PLXNA4,SOD1	3
Cardiovascular System Development and Function, Cell Morphology, Organ Morphology, Organismal Development, Skeletal and Muscular System Development and Function, Tissue Morphology	morphology of cardiomyocytes	1,15E-02			ACADM,CALR,CXADR,GNAQ,SOD2,SPTBN1	6
Protein Synthesis	metabolism of peptide	1,19E-02			ALDH5A1,IDH1,SERPINH1,SOD1,SOD2	5
Amino Acid Metabolism, Molecular Transport, Small Molecule Biochemistry	transport of amino acids	1,22E-02			FH,ITGA3,SLC7A5,SOD1	4
Cellular Function and Maintenance	receptor-mediated endocytosis	1,23E-02			CANX,LRP1,LRP2	3
Cell Morphology, Cellular Assembly and Organization, Cellular Development, Cellular Growth and Proliferation, Nervous System Development and Function, Tissue Development	outgrowth of neurites	1,28E-02		1,964	Cdc42,FN1,GFAP,MAP1B,MYH9,PLXNA4,SERPINE2,SOD1	8
Cancer, Hematological Disease, Immunological Disease, Organismal Injury and Abnormalities	lymphocytic cancer	1,31E-02			CCT7,FKBP3,IPO5,KPNB1,RPL13,RPL35,RPS13,SFXN1,SOD2,SPTBN1	10
Developmental Disorder	hypertrophy of cells	1,31E-02		-1,109	Cdc42,FLNB,GFAP,GLRX3,GNAQ,PRDX3,S100A10,SOD1	8
Neurological Disease, Organismal Injury and Abnormalities	brain lesion	1,32E-02			FN1,GFAP,HLA-A,PKM,PPIA,TUBB3	6
Cardiovascular System Development and Function, Organ Morphology	contraction of heart	1,32E-02			ATP1B1,CALR,Cdc42,GNAQ,PPP1CA,SOD1	6
Developmental Disorder, Embryonic Development, Organismal Development, Tissue Morphology	abnormal morphology of visceral endoderm	1,33E-02			DLD,MYH9,TXNRD1	3
Neurological Disease	neurological signs	1,34E-02			Cdc42,CKB,FKBP4,HNRNPA2B1,LAMP2,PPIA,PSMB6,S100A10,SOD1,TOP1	10
Cell Death and Survival	cell viability of tumor cell lines	1,35E-02			CAPN2,Nes,SOD1,SOD2,TOP1	5
Neurological Disease	Neurodegeneration	1,43E-02		-1,285	ASNA1,ATP1B1,GFAP,HSD17B4,LMNB1,LRP1,PSMC1,SCARB2,SOD1,SOD2,UCHL1	11
Auditory Disease, Neurological Disease	sensorineural hearing loss	1,44E-02			LRP2,SCARB2,SOD1	3
Developmental Disorder, Hereditary Disorder, Metabolic Disease, Neurological Disease, Organismal Injury and Abnormalities, Psychological Disorders	Alexander disease	1,47E-02			GFAP	1
Cell Morphology, Nervous System Development and Function, Neurological Disease, Organ Morphology, Organismal Development, Organismal Injury and Abnormalities, Tissue Morphology	abnormal morphology of Golgi interneurons	1,47E-02			CNTN1	1
Cardiovascular Disease, Cardiovascular System Development and Function, Developmental Disorder, Embryonic Development, Organ Morphology, Organismal Development, Organismal Injury and Abnormalities, Tissue Morphology	abnormal morphology of cardiac jelly	1,47E-02			FN1	1
Dermatological Diseases and Conditions, Organ Morphology, Organismal Injury and Abnormalities, Reproductive System Development and Function, Reproductive System Disease	abnormal morphology of foreskin of penis	1,47E-02			FKBP4	1
Ophthalmic Disease, Organ Morphology, Organismal Development, Organismal Injury and Abnormalities	abnormal morphology of meibomian gland	1,47E-02			SOD1	1
Organ Morphology, Organismal Injury and Abnormalities, Reproductive System Development and Function, Reproductive System Disease	abnormal morphology of vaginal septum	1,47E-02			LRP2	1
Cellular Compromise	abnormality of mitochondria	1,47E-02			SOD1	1
Lipid Metabolism, Molecular Transport, Small Molecule Biochemistry	accumulation of 18:1(n-9) fatty acids	1,47E-02			HADHA	1
Lipid Metabolism, Molecular Transport, Small Molecule Biochemistry	accumulation of C10:1 dicarboxylic acid	1,47E-02			HADHA	1
Lipid Metabolism, Molecular Transport, Small Molecule Biochemistry	accumulation of C14:1 fatty acid	1,47E-02			HADHA	1
Hematological System Development and Function, Hematopoiesis, Tissue Development	accumulation of granulomonocytic cells	1,47E-02			NCSTN	1
Lipid Metabolism, Molecular Transport, Small Molecule Biochemistry	accumulation of myristic acid	1,47E-02			HADHA	1
Molecular Transport, Protein Trafficking	accumulation of protein fragment	1,47E-02			FN1	1
Lipid Metabolism, Molecular Transport, Small Molecule Biochemistry	accumulation of sebacic acid	1,47E-02			HADHA	1
Lipid Metabolism, Molecular Transport, Small Molecule Biochemistry	accumulation of suberic acid	1,47E-02			HADHA	1
Lipid Metabolism, Molecular Transport, Small Molecule Biochemistry	accumulation of succinic acid	1,47E-02			FH	1
Nervous System Development and Function	activation of ventral root	1,47E-02			SOD1	1
Cell-To-Cell Signaling and Interaction, Nervous System Development and Function	adhesion of cortical neurons	1,47E-02			ITGA3	1
Neurological Disease, Organismal Injury and Abnormalities	atrophy of anterior horn of the spinal cord	1,47E-02			SOD1	1
Cell-To-Cell Signaling and Interaction, Connective Tissue Development and Function	binding of adipose cell lines	1,47E-02			FN1	1
Cell-To-Cell Signaling and Interaction	binding of brain cancer cell lines	1,47E-02			HSPA5	1
Carbohydrate Metabolism, Lipid Metabolism, Small Molecule Biochemistry	binding of phosphatidylinositol 4,5-diphosphate	1,47E-02			FN1	1
Post-Translational Modification	binding of protein fragment	1,47E-02			HSPA5	1
Cell Morphology, Organismal Injury and Abnormalities	blebbing of neuroblastoma cell lines	1,47E-02			DPYSL2	1
Neurological Disease, Organismal Injury and Abnormalities	bleeding of cerebral hemisphere	1,47E-02			IDH1	1
Amino Acid Metabolism, Lipid Metabolism, Small Molecule Biochemistry	catabolism of GABA	1,47E-02			ALDH5A1	1
Cell Death and Survival	cell death of enteric glial cell	1,47E-02			GFAP	1
Cell Death and Survival, Embryonic Development	cell death of trophoblast	1,47E-02			CAPN2	1
Digestive System Development and Function, Gastrointestinal Disease, Hepatic System Development and Function, Hepatic System Disease, Inflammatory Disease, Inflammatory Response, Organ Development, Organismal Injury and Abnormalities	chronic phase hepatitis	1,47E-02			HLA-A	1
Inflammatory Response, Organismal Injury and Abnormalities, Respiratory Disease	chronic phase pneumonitis	1,47E-02			HLA-A	1
Infectious Diseases	chronic phase viral disease	1,47E-02			HLA-A	1
Cellular Assembly and Organization, Cellular Function and Maintenance	co-localization of microtubules	1,47E-02			FKBP4	1
Cellular Growth and Proliferation, Hematological System Development and Function, Hematopoiesis	colony formation of LSK cells	1,47E-02			HSPA9	1
Cellular Assembly and Organization, Nervous System Development and Function	complexity of basal dendrites	1,47E-02			ITGA3	1
Nucleic Acid Metabolism, Small Molecule Biochemistry	consumption of NADPH	1,47E-02			IDH1	1
Cardiovascular System Development and Function	contractility of carotid artery	1,47E-02			SOD1	1
Cell Death and Survival	cytolysis of keratinocytes	1,47E-02			Krt2	1
Cell Death and Survival	cytolysis of peripheral blood lymphocytes	1,47E-02			HLA-A	1
Cellular Compromise, Neurological Disease, Ophthalmic Disease, Organismal Injury and Abnormalities	damage of RPE cells	1,47E-02			SOD1	1
Cell Death and Survival, Cellular Compromise, Neurological Disease, Organismal Injury and Abnormalities, Tissue Morphology	degeneration of corticofugal projection neurons	1,47E-02			SOD1	1
Cell Death and Survival, Cellular Compromise, Neurological Disease, Organismal Injury and Abnormalities, Tissue Morphology	degeneration of corticospinal neurons	1,47E-02			SOD1	1
Cellular Compromise, Organismal Injury and Abnormalities, Renal and Urological Disease, Tissue Morphology	degeneration of renal tubular epithelial cells	1,47E-02			ARHGDIA	1
Cell-To-Cell Signaling and Interaction, Cellular Compromise	degeneration of stereocilia	1,47E-02			RDX	1
Cellular Compromise	degeneration of vacuolar mitochondria	1,47E-02			SOD1	1
Cell-To-Cell Signaling and Interaction, Cellular Assembly and Organization, Nervous System Development and Function, Tissue Morphology	density of collateral synapses	1,47E-02			ITGA3	1
Cell-To-Cell Signaling and Interaction	density of neuromuscular junctions	1,47E-02			HLA-A	1
Cell-To-Cell Signaling and Interaction, Cellular Assembly and Organization	detachment of focal adhesions	1,47E-02			MYH9	1
Cancer, Connective Tissue Disorders, Organismal Injury and Abnormalities, Skeletal and Muscular Disorders	development of bone tumor	1,47E-02			IDH1	1
Cardiovascular System Development and Function	development of microvasculature	1,47E-02			FLNB	1
Cellular Assembly and Organization, Cellular Compromise, Cellular Development, Cellular Growth and Proliferation, Nervous System Development and Function, Tissue Development	development of peripherin inclusion	1,47E-02			SOD1	1
Embryonic Development, Organismal Development, Tissue Development	development of trophoectoderm	1,47E-02			CTNNA1	1
Organismal Injury and Abnormalities	development of umbilical hernia	1,47E-02			CALR	1
Cellular Development, Cellular Growth and Proliferation, Embryonic Development, Organismal Development, Tissue Development	development of zygote	1,47E-02			ATP1B1	1
Cell Morphology, Nervous System Development and Function, Tissue Morphology	diameter of primary dendrite	1,47E-02			DPYSL5	1
Embryonic Development, Tissue Morphology	dilation of outflow tract	1,47E-02			FN1	1
Cellular Compromise	disruption of Golgi apparatus	1,47E-02			SOD1	1
Cell-To-Cell Signaling and Interaction, Cellular Assembly and Organization, Cellular Compromise	disruption of neuromuscular junctions	1,47E-02			SOD1	1
Cellular Assembly and Organization	docking of plasma membrane	1,47E-02			RAB10	1
Cellular Function and Maintenance, Reproductive System Development and Function	elimination of spermatogonia	1,47E-02			TRIM28	1
Cellular Function and Maintenance	endocytosis by keratinocytes	1,47E-02			Krt2	1
Cellular Assembly and Organization, Cellular Function and Maintenance	endocytosis of liposome	1,47E-02			LRP1	1
Embryonic Development, Organismal Development, Tissue Morphology	enlargement of external granular layer	1,47E-02			SERPINE2	1
Cardiovascular System Development and Function, Organ Morphology, Organismal Development, Skeletal and Muscular System Development and Function	enlargement of papillary muscle	1,47E-02			MYL9	1
Cell Cycle, Nervous System Development and Function	entry into S phase of astrocytes	1,47E-02			SOD2	1
Molecular Transport, Nucleic Acid Metabolism, Small Molecule Biochemistry	exchange of ADP	1,47E-02			SLC25A4	1
Energy Production, Molecular Transport, Nucleic Acid Metabolism, Small Molecule Biochemistry	exchange of ATP	1,47E-02			SLC25A4	1
DNA Replication, Recombination, and Repair	excision repair of luciferase reporter gene	1,47E-02			EIF3A	1
Lipid Metabolism, Molecular Transport, Small Molecule Biochemistry	excretion of calcifediol	1,47E-02			LRP2	1
Neurological Disease	experimental amyotrophic lateral sclerosis-like disease	1,47E-02			SOD1	1
Cardiovascular Disease, Organismal Injury and Abnormalities	fibrosis of right ventricle	1,47E-02			CTNNA1	1
Cellular Assembly and Organization	formation of GW body	1,47E-02			ELAVL1	1
Nervous System Development and Function, Tissue Development	formation of fiber tract	1,47E-02			Cdc42	1
Cell-To-Cell Signaling and Interaction, Cellular Assembly and Organization, Cellular Development, Cellular Function and Maintenance, Cellular Growth and Proliferation, Nervous System Development and Function, Tissue Development	formation of inhibitory synapse	1,47E-02			CNTN1	1
Cellular Assembly and Organization, Cellular Compromise	formation of neurofilament inclusion	1,47E-02			SOD1	1
Cellular Assembly and Organization, Organismal Development, Tissue Development	formation of type I collagen fibrils	1,47E-02			SERPINH1	1
Connective Tissue Disorders, Organismal Injury and Abnormalities, Skeletal and Muscular Disorders	fragility of femur	1,47E-02			COL1A1	1
Connective Tissue Disorders, Organismal Injury and Abnormalities, Skeletal and Muscular Disorders	fragility of humerus	1,47E-02			COL1A1	1
Cellular Assembly and Organization, Cellular Compromise, Cellular Function and Maintenance	fragmentation of microtubules	1,47E-02			TUBB	1
Organ Development, Skeletal and Muscular System Development and Function	function of gastrocnemius	1,47E-02			SOD1	1
Cardiovascular System Development and Function, Organ Development	function of mitral valve	1,47E-02			CALR	1
Nervous System Development and Function	fusion of forebrain	1,47E-02			LRP2	1
Cell-mediated Immune Response, Cellular Development, Cellular Function and Maintenance, Cellular Growth and Proliferation, Embryonic Development, Hematological System Development and Function, Hematopoiesis, Lymphoid Tissue Structure and Development, Organ Development, Organismal Development, Tissue Development	generation of innate memory phenotype CD8+ T cells	1,47E-02			HLA-A	1
Hereditary Disorder, Neurological Disease, Organismal Injury and Abnormalities, Psychological Disorders	gracile axonal distrophy	1,47E-02			UCHL1	1
Embryonic Development, Organismal Development, Tissue Development	growth of tooth bud	1,47E-02			NCL	1
Developmental Disorder, Neurological Disease, Ophthalmic Disease, Organismal Injury and Abnormalities	hypertrophy of Muller glia	1,47E-02			Cdc42	1
Molecular Transport, Protein Trafficking	import of green fluorescent protein	1,47E-02			KPNA2	1
Small Molecule Biochemistry	increased excretion of bilirubin	1,47E-02			RDX	1
Infectious Diseases	infection of endothelial cells	1,47E-02			CXADR	1
Infectious Diseases, Organismal Injury and Abnormalities, Respiratory Disease	infection of lung tissue	1,47E-02			CXADR	1
Hematological Disease, Immunological Disease, Infectious Diseases	infection of lymphocytes	1,47E-02			CXADR	1
Cellular Growth and Proliferation, Hematological System Development and Function	inhibition of effector memory RA-positive cytotoxic T cells	1,47E-02			HLA-A	1
Cell-To-Cell Signaling and Interaction	interaction of fibroblast cell lines	1,47E-02			Cdc42	1
Cancer, Cardiovascular Disease, Organismal Injury and Abnormalities	intimal hyperplasia of left common carotid artery	1,47E-02			PPIA	1
Cellular Movement	invasion of schwannoma cell lines	1,47E-02			RALA	1
Developmental Disorder, Embryonic Development, Organismal Development, Tissue Morphology	lack of cortical subplate	1,47E-02			TOP2B	1
Molecular Transport, Protein Synthesis, Protein Trafficking	localization of protein fragment	1,47E-02			HLA-A	1
Cell-To-Cell Signaling and Interaction, Nervous System Development and Function	long term depression of excitatory synapses	1,47E-02			DPYSL5	1
Nervous System Development and Function, Organ Morphology, Organismal Development, Tissue Morphology	mass of brain tissue	1,47E-02			TKT	1
Cardiovascular Disease, Cardiovascular System Development and Function, Organ Morphology, Organismal Development, Tissue Morphology	mass of heart tissue	1,47E-02			TKT	1
Embryonic Development, Organ Development, Organ Morphology, Organismal Development, Renal and Urological System Development and Function, Tissue Development, Tissue Morphology	mass of kidney tissue	1,47E-02			TKT	1
Developmental Disorder	megakaryocytic dysplasia	1,47E-02			RPS6	1
Lipid Metabolism, Small Molecule Biochemistry	metabolism of galactosylceramide	1,47E-02			ALDH5A1	1
Lipid Metabolism, Small Molecule Biochemistry	metabolism of glucosylceramide	1,47E-02			ALDH5A1	1
Cellular Movement, Nervous System Development and Function	migration of facial motor neurons	1,47E-02			MYH9	1
Cell Cycle	mitogenesis of breast cancer cell lines	1,47E-02			CAPN2	1
Cell Death and Survival	mitotic catastrophe of fibroblasts	1,47E-02			TPP2	1
Cell Morphology, Cellular Assembly and Organization, Cellular Development, Cellular Growth and Proliferation, Nervous System Development and Function, Tissue Development	morphogenesis of growth cone	1,47E-02			MAP1B	1
Neurological Disease, Skeletal and Muscular Disorders	neurogenic atrophy of myofiber	1,47E-02			SERPINE2	1
Cancer, Gastrointestinal Disease, Hepatic System Disease, Organismal Injury and Abnormalities	nodular hyperplasia of liver	1,47E-02			SOD1	1
Cell Death and Survival	onset of apoptosis of neurons	1,47E-02			SOD1	1
Cell-To-Cell Signaling and Interaction	opening of junctional complexes	1,47E-02			ARHGDIA	1
Metabolic Disease, Organismal Injury and Abnormalities, Renal and Urological Disease	organic aciduria of urine	1,47E-02			SOD2	1
Cell-To-Cell Signaling and Interaction, Cellular Assembly and Organization, Cellular Function and Maintenance, Tissue Development	organization of intercalated disks	1,47E-02			CTNNA1	1
Connective Tissue Development and Function, Skeletal and Muscular System Development and Function, Tissue Development	osteogenesis by mesenchymal stem cells	1,47E-02			HMGB2	1
Energy Production, Lipid Metabolism, Small Molecule Biochemistry	oxidation of 2-methyl-branched fatty acids	1,47E-02			HSD17B4	1
Amino Acid Metabolism, Energy Production, Post-Translational Modification, Small Molecule Biochemistry	oxidation of L-glutamine	1,47E-02			HADH	1
Drug Metabolism, Energy Production, Protein Synthesis	oxidation of glutathione	1,47E-02			SOD1	1
Energy Production, Lipid Metabolism, Small Molecule Biochemistry	oxidation of long straight chain fatty acid	1,47E-02			HSD17B4	1
Cellular Function and Maintenance	preservation of motor neurons	1,47E-02			SOD1	1
Nucleic Acid Metabolism, Small Molecule Biochemistry	production of NADH	1,47E-02			FH	1
Metabolic Disease	progressive acidosis	1,47E-02			SOD1	1
Neurological Disease	progressive motor neuron disease	1,47E-02			SOD1	1
Tissue Development	proliferation of neuroepithelium	1,47E-02			LRP2	1
Lipid Metabolism, Molecular Transport, Small Molecule Biochemistry, Vitamin and Mineral Metabolism	quantity of cholecalciferol	1,47E-02			LRP2	1
Cellular Assembly and Organization	quantity of fibrillar inclusions	1,47E-02			SOD1	1
Nervous System Development and Function, Tissue Morphology	quantity of lower motor neuron	1,47E-02			SOD1	1
Cellular Assembly and Organization	quantity of replication fork	1,47E-02			MCM4	1
Cell Death and Survival, Cellular Function and Maintenance	reconstitution of LSK cells	1,47E-02			HSPA9	1
Cell-To-Cell Signaling and Interaction, Cellular Movement	recruitment of astrocytes	1,47E-02			Cdc42	1
Free Radical Scavenging, Small Molecule Biochemistry	reduction of hydrogen peroxide	1,47E-02			PRDX3	1
Free Radical Scavenging, Lipid Metabolism, Small Molecule Biochemistry	reduction of monohydroperoxy-linoleic acid	1,47E-02			Gsta4	1
Respiratory System Development and Function	relaxation of airway	1,47E-02			FN1	1
Cell Death and Survival	removal of spermatids	1,47E-02			TRIM28	1
Cell Death and Survival	removal of spermatocytes	1,47E-02			TRIM28	1
Cardiovascular Disease, Organismal Injury and Abnormalities	rupture of ventricular septum	1,47E-02			CTNNA1	1
Developmental Disorder, Neurological Disease, Organismal Injury and Abnormalities	severe congenital anomaly of forebrain	1,47E-02			LRP2	1
Cell Morphology, Cellular Assembly and Organization, Nervous System Development and Function, Tissue Morphology	size of apical processes	1,47E-02			ITGA3	1
Cell Morphology, Cellular Assembly and Organization, Nervous System Development and Function, Tissue Morphology	size of basal dendrites	1,47E-02			ITGA3	1
Cell Morphology, Cellular Assembly and Organization	size of membrane buds	1,47E-02			MYH9	1
Organismal Functions	stabilization of mice	1,47E-02			SOD1	1
Cell Morphology, Cellular Assembly and Organization, Cellular Compromise	swelling of endoplasmic reticulum	1,47E-02			VCP	1
Neurological Disease	symptomatic amyotrophic lateral sclerosis	1,47E-02			SOD1	1
Carbohydrate Metabolism, Nucleic Acid Metabolism, Small Molecule Biochemistry	synthesis of CMP-sialic acid	1,47E-02			CMAS	1
Embryonic Development, Organ Development, Organ Morphology, Organismal Development, Tissue Development, Tissue Morphology, Visual System Development and Function	thickness of bruch membrane tissue	1,47E-02			SOD1	1
Cell Morphology, Cellular Assembly and Organization	thickness of type I collagen fibrils	1,47E-02			SERPINH1	1
Amino Acid Metabolism, Molecular Transport, Small Molecule Biochemistry	transport of leucine	1,47E-02			SLC7A5	1
Cancer, Organismal Injury and Abnormalities	tumorigenesis of schwannoma cell lines	1,47E-02			RALA	1
Drug Metabolism, Endocrine System Development and Function, Lipid Metabolism, Molecular Transport, Small Molecule Biochemistry	uptake of beta-estradiol	1,47E-02			LRP2	1
Cancer, Ophthalmic Disease, Organismal Injury and Abnormalities	uveal melanoma	1,47E-02			GNAQ	1
Connective Tissue Development and Function, Connective Tissue Disorders, Organismal Injury and Abnormalities, Tissue Morphology	abnormal morphology of elastic tissue	1,50E-02			ACADM,COL1A1	2
Cell-To-Cell Signaling and Interaction, Nervous System Development and Function	glutamate mediated receptor currents	1,50E-02			GNAQ,HLA-A	2
Auditory Disease, Neurological Disease	late-onset hearing loss	1,50E-02			LRP2,SOD1	2
Cellular Development, Cellular Growth and Proliferation, Nervous System Development and Function	proliferation of Schwann cells	1,50E-02			Cdc42,SERPINE2	2
Embryonic Development, Ophthalmic Disease, Organ Development, Organ Morphology, Organismal Development, Organismal Injury and Abnormalities, Tissue Development, Visual System Development and Function	abnormal morphology of retinal layer	1,53E-02			ITGA3,MAP1B,PLXNA4,SOD1,SOD2	5
Cellular Function and Maintenance, Tissue Development	organization of muscle cells	1,56E-02			CALR,CTNNA1,WDR1	3
Immunological Disease	allergy	1,71E-02			ACO2,ALDH2,HSPA5,MYH9,PPIA,TKT,TUBB	7
Cellular Function and Maintenance	homeostasis of muscle cells	1,73E-02			LAMP2,SOD1	2
Embryonic Development, Organismal Development, Tissue Development	patterning of somites	1,73E-02			FN1,NCSTN	2
Cell-To-Cell Signaling and Interaction, Inflammatory Response	response of dendritic cells	1,73E-02			FN1,GNAQ	2
Amino Acid Metabolism, Small Molecule Biochemistry	synthesis of L-amino acid	1,73E-02			GLUD1,GOT2	2
Organismal Injury and Abnormalities	oxidative stress	1,77E-02		-1,948	Gsta4,PRDX3,SOD1,SOD2	4
Cell Morphology, Organ Morphology, Organismal Development, Organismal Injury and Abnormalities, Renal and Urological Disease, Renal and Urological System Development and Function	abnormal morphology of podocytes	1,80E-02			ARHGDIA,ITGA3,MYH9	3
Cellular Assembly and Organization, Cellular Function and Maintenance, Nervous System Development and Function, Tissue Morphology	quantity of axons	1,80E-02			CANX,MAP1B,SOD1	3
Cell Death and Survival	cell death of neuroglia	1,85E-02			GFAP,LRP1,SERPINE2,SOD1	4
Embryonic Development, Organismal Development, Reproductive System Development and Function	implantation of embryo	1,85E-02			FKBP4,HLA-A,SOD1,TRIM28	4
Cancer, Hematological Disease, Organismal Injury and Abnormalities	lymphocytic neoplasm	1,85E-02			CCT7,FKBP3,IPO5,KPNB1,RPL13,RPL35,RPS13,S100A10,SFXN1,SOD1,SOD2,SPTBN1	12
Developmental Disorder, Embryonic Development, Organismal Development, Tissue Morphology	abnormal morphology of embryonic neuroepithelium	1,93E-02			FN1,LRP2,SERPINH1	3
Cell-To-Cell Signaling and Interaction, Cellular Function and Maintenance, Inflammatory Response	phagocytosis of tumor cell lines	1,93E-02			CALR,LMAN2,RALA	3
Hereditary Disorder, Inflammatory Disease, Ophthalmic Disease, Organismal Injury and Abnormalities	blepharitis	1,98E-02			PPIA,SOD1	2
Cell Morphology, Cellular Development, Embryonic Development, Nervous System Development and Function, Tissue Development	patterning of neurons	1,98E-02			DPYSL2,LMNB1	2
Cell-To-Cell Signaling and Interaction, Cellular Function and Maintenance, Inflammatory Response	phagocytosis by macrophage cancer cell lines	1,98E-02			LMAN2,RALA	2
Free Radical Scavenging, Molecular Transport	quantity of hydrogen peroxide	1,98E-02			SOD1,SOD2	2
Cell-To-Cell Signaling and Interaction, Cellular Assembly and Organization	stabilization of intercellular junctions	1,98E-02			ITGA3,SOD1	2
Cell Morphology, Nervous System Development and Function, Tissue Morphology	morphology of neurites	2,04E-02			CKB,CNTN1,DPYSL5,HNRNPA2B1,ITGA3,MAP1B,PLXNA4,SOD1	8
Cell Morphology, Cellular Assembly and Organization	abnormal morphology of mitochondria	2,06E-02			CXADR,HSD17B4,SOD1	3
Developmental Disorder	gastrulation failure	2,06E-02			MYH9,NDUFA13,TXNRD1	3
Cancer, Organismal Injury and Abnormalities	malignant squamous-cell carcinoma	2,06E-02			COTL1,Gsta4,PLXNB2	3
Neurological Disease, Organismal Injury and Abnormalities	microgliosis	2,06E-02			HSD17B4,PSMC4,SCARB2	3
Protein Synthesis	quantity of aspartate transaminase in blood	2,06E-02			Gsta4,IQGAP2,SOD2	3
Cancer, Hematological Disease, Organismal Injury and Abnormalities	lymphoid cancer	2,10E-02			CCT7,FKBP3,IPO5,KPNB1,NCSTN,RPL13,RPL35,RPS13,SFXN1,SOD2,SPTBN1	11
Developmental Disorder	dysmorphogenesis	2,14E-02		-1,342	FN1,MYH9,NCSTN,NDUFA13,TXNRD1	5
Cancer, Organismal Injury and Abnormalities	Lymphoid Cancer and Tumors	2,17E-02			CCT7,FKBP3,IPO5,KPNB1,NCSTN,RPL13,RPL35,RPS13,S100A10,SFXN1,SOD1,SOD2,SPTBN1	13
Neurological Disease	degeneration of nervous system	2,20E-02		-1,534	ASNA1,GFAP,HSD17B4,LMNB1,LRP1,PSMC1,SCARB2,SOD1,SOD2,UCHL1	10
Cell Signaling	Rho protein signal transduction	2,20E-02			ARHGDIA,Cdc42,ITGA3	3
Cell Morphology, Nervous System Development and Function, Neurological Disease, Tissue Morphology	abnormal morphology of mossy fibers	2,24E-02			CKB,PLXNA4	2
Cell Death and Survival	cell death of astrocytes	2,24E-02			GFAP,SOD1	2
Dermatological Diseases and Conditions, Hair and Skin Development and Function, Organ Morphology, Organismal Injury and Abnormalities	lack of vibrissae	2,24E-02			LAMP1,LAMP2	2
Cell Death and Survival, Skeletal and Muscular Disorders	cell death of muscle cells	2,29E-02		-1,808	CALR,CXADR,GNAQ,HADHA,MDH1,PRDX3,PSMB1,SOD2	8
Cancer, Organismal Injury and Abnormalities	solid tumor of head and neck	2,30E-02			GFAP,GNAQ,PKM,SPTBN1,TUBB3	5
Cellular Assembly and Organization	organization of organelle	2,45E-02			Cdc42,CTNNA1,CXADR,GFAP,INA,Krt2,MYH9,SERPINH1,SOD1,SOD2,TUBB	11
Cell Morphology, Cellular Assembly and Organization	morphology of mitochondria	2,46E-02			CXADR,HSD17B4,SLC25A4,SOD1,SOD2	5
Cellular Function and Maintenance, Hematological System Development and Function	function of cytotoxic T cells	2,50E-02			ERAP1,HLA-A,TPP2	3
Connective Tissue Development and Function, Connective Tissue Disorders, Developmental Disorder, Gastrointestinal Disease, Organ Morphology, Organismal Development, Organismal Injury and Abnormalities, Skeletal and Muscular Disorders, Skeletal and Muscular System Development and Function, Tissue Development	abnormal morphology of short maxilla	2,52E-02			LAMP1,LAMP2	2
Cardiovascular Disease, Cardiovascular System Development and Function, Organ Morphology	dilation of heart	2,52E-02			GNAQ,SOD2	2
Cellular Assembly and Organization, Hematopoiesis	formation of proplatelets	2,52E-02			Cdc42,MYH9	2
Energy Production, Molecular Transport, Nucleic Acid Metabolism, Small Molecule Biochemistry	release of ATP	2,52E-02			GNAQ,SOD1	2
Neurological Disease	paralysis	2,54E-02			MAP1B,SCARB2,SOD1,TOP2B	4
Nervous System Development and Function, Organ Morphology, Organismal Development	morphology of brain	2,64E-02			CKB,CNTN1,EPB41L2,GFAP,ITGA3,KRT1,LAMP1,LAMP2,LMNB1,LRP2,MAP1B,PLXNA4,PLXNB2,SERPINE2,SOD2,TKT,TOP2B	17
Cellular Assembly and Organization, Tissue Development	formation of filaments	2,64E-02		0,208	FN1,GNAQ,HSPA5,ITGA3,MAP1B,SERPINH1,TUBB	7
Cellular Function and Maintenance	movement of organelle	2,65E-02			Cdc42,LMNB1,SOD1	3
Cell Morphology, Cellular Assembly and Organization, Cellular Development, Cellular Growth and Proliferation, Nervous System Development and Function, Tissue Development	outgrowth of axons	2,65E-02		1,982	Cdc42,GFAP,MAP1B,PLXNA4	4
Neurological Disease	dyskinesia	2,67E-02			Cdc42,CKB,FKBP4,LAMP2,PPIA,PSMB6,S100A10,TOP1	8
Cell Death and Survival, Gastrointestinal Disease, Hepatic System Disease, Organismal Injury and Abnormalities	necrosis of liver	2,72E-02		-0,447	ALDH2,IQGAP2,NCL,SLC25A4,SLC25A5,SOD1,SOD2,SPTBN1	8
Embryonic Development, Ophthalmic Disease, Organ Development, Organ Morphology, Organismal Development, Organismal Injury and Abnormalities, Tissue Development, Visual System Development and Function	abnormal morphology of disorganized retinal layer	2,81E-02			ITGA3,MAP1B	2
Cardiovascular System Development and Function, Cell-To-Cell Signaling and Interaction	binding of endothelial cells	2,81E-02			HSPA5,S100A10	2
Cellular Compromise	damage of mitochondria	2,81E-02			SOD1,SOD2	2
Cellular Assembly and Organization, Cellular Function and Maintenance	endocytosis of vesicles	2,81E-02			CANX,LRP1	2
Cellular Assembly and Organization	formation of autophagic vacuoles	2,81E-02			LAMP1,LAMP2	2
Neurological Disease, Skeletal and Muscular Disorders	hypotonia	2,81E-02			HSD17B4,SOD2	2
Nervous System Development and Function, Neurological Disease, Organ Morphology, Organismal Development, Organismal Injury and Abnormalities	lack of corpus callosum	2,81E-02			LRP2,MAP1B	2
Skeletal and Muscular System Development and Function	membranous ossification	2,81E-02			COL1A1,FLNB	2
Cellular Assembly and Organization, Cellular Function and Maintenance, Tissue Development	polymerization of microtubules	2,81E-02			MAP1B,TUBB	2
Neurological Disease, Organismal Injury and Abnormalities, Psychological Disorders	striatal degeneration	2,81E-02			SOD1,SOD2	2
Cell-To-Cell Signaling and Interaction	adhesion of tumor cell lines	2,81E-02			FN1,ITGA3,MYH9	3
Cell Morphology, Nervous System Development and Function, Tissue Morphology	size of neurons	2,88E-02			Cdc42,DPYSL5,ITGA3,SOD1	4
Developmental Disorder, Hereditary Disorder, Metabolic Disease, Neurological Disease, Organismal Injury and Abnormalities, Psychological Disorders	Krabbe's disease	2,91E-02			GALC	1
Nervous System Development and Function, Neurological Disease	abnormal morphology of motor nucleus of trigeminal nerve	2,91E-02			SOD2	1
Cell Morphology, Nervous System Development and Function, Neurological Disease, Tissue Morphology	abnormal morphology of sympathetic postganglionic fiber	2,91E-02			PLXNA4	1
Lipid Metabolism, Molecular Transport, Small Molecule Biochemistry	accumulation of C16:1 fatty acid	2,91E-02			HADHA	1
Connective Tissue Disorders, Hematological Disease, Metabolic Disease, Organismal Injury and Abnormalities	acidosis of blood	2,91E-02			SOD1	1
Cell-To-Cell Signaling and Interaction, Nervous System Development and Function	activation of motor neurons	2,91E-02			SOD1	1
Cell-To-Cell Signaling and Interaction	adhesion of stomach cancer cell lines	2,91E-02			ITGA3	1
Cell-To-Cell Signaling and Interaction	aggregation of neuroblastoma cell lines	2,91E-02			SOD1	1
Cellular Assembly and Organization, Nervous System Development and Function	assembly of axon initial segments	2,91E-02			SPTBN1	1
Neurological Disease, Organismal Injury and Abnormalities	astrocytosis of anterior horn of the spinal cord	2,91E-02			PSMC4	1
Cell-To-Cell Signaling and Interaction, Hematological System Development and Function, Immune Cell Trafficking	attachment of bone-marrow-derived monocyte/macrophage precursor cells	2,91E-02			FN1	1
Cell Morphology, Organismal Injury and Abnormalities	blebbing of nucleus	2,91E-02			LMNB1	1
Cell Death and Survival	cell death of alpha-motor neurons	2,91E-02			SOD1	1
Cell Morphology, Cellular Function and Maintenance	chaperone mediated autophagy	2,91E-02			LAMP2	1
Cancer, Hematological Disease, Immunological Disease, Organismal Injury and Abnormalities	chronic myelomonocytic leukemia	2,91E-02			NCSTN	1
Cellular Assembly and Organization, Nervous System Development and Function	complexity of apical processes	2,91E-02			ITGA3	1
Cell-To-Cell Signaling and Interaction, Hematological System Development and Function, Inflammatory Response	cytotoxic T lymphocyte response of CD8+ T lymphocyte	2,91E-02			FN1	1
Lipid Metabolism, Small Molecule Biochemistry	damage of lipid	2,91E-02			SOD1	1
Cellular Compromise	damage of nucleus	2,91E-02			SOD1	1
Cellular Development, Developmental Disorder, Skeletal and Muscular Disorders	dedifferentiation of vascular smooth muscle cells	2,91E-02			GNAQ	1
Cellular Compromise, Connective Tissue Disorders, Endocrine System Disorders, Organismal Injury and Abnormalities, Reproductive System Disease, Tissue Morphology	degeneration of Sertoli cells	2,91E-02			HMGB2	1
Cell Cycle	delay in G1 phase of lymphoma cell lines	2,91E-02			SOD2	1
Lipid Metabolism, Molecular Transport, Small Molecule Biochemistry	delay in clearance of lipid	2,91E-02			LRP1	1
Cell-To-Cell Signaling and Interaction, Cellular Assembly and Organization, Cellular Function and Maintenance	delay in formation of focal adhesions	2,91E-02			FN1	1
Organismal Injury and Abnormalities, Skeletal and Muscular Disorders	delay in initiation of atrophy of gastrocnemius	2,91E-02			SOD1	1
Cellular Assembly and Organization	delay in rearrangement of cytoskeleton	2,91E-02			FN1	1
Embryonic Development, Nervous System Development and Function, Organ Development, Organismal Development, Tissue Development	development of pontine nucleus	2,91E-02			MAP1B	1
Cellular Development, Nervous System Development and Function, Tissue Development	differentiation of Cajal-Retzius neurons	2,91E-02			PLXNB2	1
Cellular Development, Nervous System Development and Function, Tissue Development	differentiation of GABAergic neurons	2,91E-02			PLXNB2	1
Cellular Compromise	disorganization of actin filaments	2,91E-02			FLNB	1
Neurological Disease, Organismal Injury and Abnormalities	disorganization of brain	2,91E-02			PLXNB2	1
Cardiovascular Disease	disruption of elastic lamina	2,91E-02			LRP1	1
Cellular Compromise, Cellular Function and Maintenance	endoplasmic reticulum stress response of motor neurons	2,91E-02			SOD1	1
Skeletal and Muscular System Development and Function	force generation of papillary muscle	2,91E-02			MYL9	1
Nervous System Development and Function, Tissue Development	formation of axon bundle	2,91E-02			MAP1B	1
Cell-To-Cell Signaling and Interaction, Cellular Assembly and Organization, Cellular Function and Maintenance	formation of focal complexes	2,91E-02			FN1	1
Digestive System Development and Function, Embryonic Development, Hepatic System Development and Function, Organ Development, Organismal Development, Tissue Development	formation of intrahepatic bile duct	2,91E-02			SPTBN1	1
Cell Death and Survival	fragmentation of megakaryocytes	2,91E-02			Cdc42	1
Post-Translational Modification	heterodimerization of protein	2,91E-02			Cdc42	1
Cardiovascular Disease, Developmental Disorder, Organismal Injury and Abnormalities	hypertrophy of ventricular septum	2,91E-02			MYL9	1
Metabolic Disease	hypocapnia	2,91E-02			SOD2	1
Connective Tissue Disorders, Developmental Disorder, Hematological Disease, Organismal Injury and Abnormalities	hypoplasia of erythroid cells	2,91E-02			RPS6	1
Infectious Diseases	infection by adenoviridae	2,91E-02			CXADR	1
Cellular Compromise	injury of mitochondria	2,91E-02			SOD2	1
Cell-To-Cell Signaling and Interaction, Hematological System Development and Function, Inflammatory Response	innate immune response of natural killer cells	2,91E-02			FN1	1
Lipid Metabolism, Small Molecule Biochemistry	internalization of vitamin D	2,91E-02			LRP2	1
Organ Morphology, Organismal Development, Organismal Injury and Abnormalities, Reproductive System Development and Function, Reproductive System Disease	lack of ventral prostatic lobe	2,91E-02			FKBP4	1
Cellular Assembly and Organization, Cellular Compromise, Cellular Function and Maintenance	loss of microtubules	2,91E-02			MAP1B	1
Digestive System Development and Function, Hepatic System Development and Function, Organ Morphology, Organismal Development, Tissue Morphology	mass of liver tissue	2,91E-02			TKT	1
Small Molecule Biochemistry	metabolism of acetate	2,91E-02			ALDH5A1	1
Cellular Function and Maintenance, Energy Production, Lipid Metabolism, Small Molecule Biochemistry	metabolism of malic acid	2,91E-02			MDH2	1
Lipid Metabolism, Small Molecule Biochemistry	metabolism of short chain fatty acid	2,91E-02			ALDH5A1	1
Cancer, Organismal Injury and Abnormalities	metastasis of bone cancer cell lines	2,91E-02			UBE2N	1
Cellular Movement, Immune Cell Trafficking	migration of inflammatory leukocytes	2,91E-02			PPIA	1
DNA Replication, Recombination, and Repair	mutagenesis of DNA	2,91E-02			SOD2	1
Cell Death and Survival, Cellular Compromise, Neurological Disease, Tissue Morphology	neurodegeneration of interneurons	2,91E-02			SOD1	1
Cell-To-Cell Signaling and Interaction, Cellular Assembly and Organization, Cellular Function and Maintenance	organization of tight junctions	2,91E-02			CTNNA1	1
Cellular Assembly and Organization	organization of uropod	2,91E-02			MYH9	1
Respiratory System Development and Function	permeability of alveolar wall	2,91E-02			SOD1	1
Auditory Disease, Neurological Disease	profound deafness	2,91E-02			LRP2	1
Cellular Development, Cellular Growth and Proliferation	proliferation of schwannoma cell lines	2,91E-02			RALA	1
Cellular Growth and Proliferation	proliferation of subependymal cells	2,91E-02			PLXNB2	1
Cellular Assembly and Organization	quantity of Golgi vesicles	2,91E-02			SOD1	1
Cellular Assembly and Organization	quantity of Rosenthal fiber	2,91E-02			GFAP	1
Vitamin and Mineral Metabolism	quantity of cyanocobalamin	2,91E-02			LRP2	1
Cellular Assembly and Organization	quantity of rough endoplasmatic reticulum	2,91E-02			SOD1	1
Cell-To-Cell Signaling and Interaction, Nervous System Development and Function	reactivation of astrocytes	2,91E-02			GFAP	1
DNA Replication, Recombination, and Repair	rearrangement of mitochondrial DNA	2,91E-02			SOD2	1
Lipid Metabolism, Small Molecule Biochemistry, Vitamin and Mineral Metabolism	reduction of retinaldehyde	2,91E-02			DHRS4	1
Infectious Diseases	release of Influenza A virus	2,91E-02			FDPS	1
Cell Morphology	ruffling of cell periphery	2,91E-02			FLNB	1
Post-Translational Modification	sialylation of protein	2,91E-02			CMAS	1
Cell-To-Cell Signaling and Interaction, Cellular Assembly and Organization	stabilization of collateral synapses	2,91E-02			ITGA3	1
Cell Morphology, Cellular Development, Embryonic Development, Nervous System Development and Function, Tissue Development	stratification of neurons	2,91E-02			LMNB1	1
Inflammatory Disease, Inflammatory Response, Neurological Disease, Organ Morphology, Organismal Injury and Abnormalities	swelling of brain	2,91E-02			SOD1	1
Amino Acid Metabolism, Small Molecule Biochemistry	synthesis of L-aspartic acid	2,91E-02			GOT2	1
Nucleic Acid Metabolism, Small Molecule Biochemistry	synthesis of NADPH	2,91E-02			ALDH2	1
Cell Signaling, Vitamin and Mineral Metabolism	transduction of Ca2+	2,91E-02			GNAQ	1
Cellular Assembly and Organization	transport of cytoplasm	2,91E-02			ACTR2	1
Molecular Transport, Protein Trafficking	transport of reporter protein	2,91E-02			MAP1B	1
Cellular Assembly and Organization	vacuolar degeneration	2,91E-02			LMNB1	1
Cell Death and Survival, Organismal Injury and Abnormalities	cell death of epithelial cells	2,93E-02		-0,816	ALDH2,CTNNA1,FKBP4,IQGAP2,NCL,SLC25A4,SLC25A5,SOD2,SPTBN1	9
Cellular Development	differentiation of carcinoma cell lines	2,97E-02			CALR,Cdc42,PPIA	3
Cellular Development	differentiation of germ cell tumor cell lines	2,97E-02			CALR,Cdc42,PPIA	3
Cellular Assembly and Organization, Cellular Function and Maintenance	quantity of cellular protrusions	2,99E-02		0,686	ACTR2,CANX,LRP2,MAP1B,SOD1	5
Cell Morphology, Cellular Assembly and Organization, Cellular Function and Maintenance	formation of filopodia	3,00E-02			Cdc42,FN1,MAP1B,RALA	4
Organ Morphology, Organismal Development, Organismal Injury and Abnormalities, Renal and Urological Disease, Renal and Urological System Development and Function	abnormal morphology of collecting tubule	3,11E-02			ARHGDIA,ITGA3	2
Cell Morphology, Nervous System Development and Function, Neurological Disease, Organ Morphology, Organismal Development, Organismal Injury and Abnormalities, Tissue Morphology	abnormal morphology of granule cells	3,11E-02			CNTN1,PLXNB2	2
Amino Acid Metabolism, Molecular Transport, Small Molecule Biochemistry	concentration of L-glutamic acid	3,11E-02			GLUD1,HADH	2
Organismal Survival	delay in organismal death	3,11E-02			HSPE1,SOD1	2
Cell Death and Survival, Nervous System Development and Function, Tissue Morphology	loss of motor neurons	3,11E-02			PSMC4,SOD1	2
Neurological Disease	ataxia	3,11E-02		-1,793	ALDH5A1,CANX,CNTN1,GNAQ,HSD17B4,MAP1B,SOD2	7
Neurological Disease	neurodegeneration of nerves	3,14E-02			LRP1,SCARB2,SOD1	3
Amino Acid Metabolism	quantity of amino acids	3,15E-02			ALDH5A1,CRYM,GLUD1,HADH,LAMP2,SLC25A4	6
Cell Death and Survival, Gastrointestinal Disease, Hepatic System Disease, Organismal Injury and Abnormalities	apoptosis of hepatocytes	3,19E-02		0,000	ALDH2,IQGAP2,NCL,SOD2,SPTBN1	5
Embryonic Development, Organismal Development, Tissue Morphology	size of embryo	3,22E-02			Cdc42,CXADR,DLD,FN1,LMNB1,LRP2,NCSTN,NDUFA13,Nes,SPTBN1,TOP2B,TXNRD1	12
Nervous System Development and Function, Neurological Disease, Organ Morphology, Organismal Development, Organismal Injury and Abnormalities	abnormal morphology of granule cell layer	3,32E-02			CNTN1,KRT1,SERPINE2	3
Organismal Functions	metabolism of mammalia	3,32E-02			ALDH5A1,Gsta4,SOD1	3
Cell Morphology, Cellular Assembly and Organization, Cellular Function and Maintenance	reorganization of cytoskeleton	3,32E-02			Cdc42,FN1,PLXNB2	3
Cell Morphology, Cellular Assembly and Organization, Cellular Development, Cellular Function and Maintenance, Cellular Growth and Proliferation, Nervous System Development and Function, Tissue Development	axonogenesis	3,32E-02		1,987	Cdc42,LRP1,MAP1B,PLXNB2,SOD1,TOP2B,UCHL1	7
Cellular Movement	cellular infiltration	3,35E-02		-0,518	ACO2,ALDH2,Cdc42,FN1,GFAP,HLA-A,HSPA5,LMNB1,MYH9,PPIA,S100A10,TKT,TUBB	13
Cell Morphology, Cellular Assembly and Organization	abnormal morphology of lysosome	3,42E-02			LAMP1,LAMP2	2
Cell Morphology, Organ Morphology, Skeletal and Muscular Disorders, Skeletal and Muscular System Development and Function, Tissue Morphology	abnormal morphology of sarcomere	3,42E-02			CALR,CXADR	2
Cell Morphology, Organismal Injury and Abnormalities	blebbing	3,42E-02			DPYSL2,LMNB1	2
Cell-To-Cell Signaling and Interaction	density of intercellular junctions	3,42E-02			HLA-A,ITGA3	2
Nervous System Development and Function, Organ Morphology, Organismal Development	size of corpus callosum	3,42E-02			GFAP,MAP1B	2
Hereditary Disorder, Neurological Disease, Organismal Injury and Abnormalities, Psychological Disorders, Skeletal and Muscular Disorders	Huntington's Disease	3,47E-02			Cdc42,CKB,FKBP4,LAMP2,PPIA,PSMB6,TOP1	7
Cell Morphology, Nervous System Development and Function, Neurological Disease, Tissue Morphology	abnormal morphology of neurites	3,67E-02			CKB,CNTN1,HNRNPA2B1,MAP1B,PLXNA4,SOD1	6
Vitamin and Mineral Metabolism	metabolism of vitamin	3,68E-02			LRP2,MTHFD1,MTHFD1L	3
Cell Death and Survival	apoptosis of neuroblastoma cell lines	3,74E-02			CAPN2,LRP1	2
Developmental Disorder, Endocrine System Disorders, Organismal Injury and Abnormalities, Reproductive System Disease	cryptorchidism	3,74E-02			FKBP4,LRP2	2
Neurological Disease, Organismal Injury and Abnormalities	abnormality of striatum	3,87E-02			PLXNB2,SOD1,SOD2	3
Cardiovascular Disease, Organismal Injury and Abnormalities, Skeletal and Muscular Disorders	dilated cardiomyopathy	3,90E-02			GNAQ,MYH9,PPP1CA,SOD2	4
Cancer, Organismal Injury and Abnormalities	head and neck cancer	3,90E-02			GFAP,GNAQ,SPTBN1,TUBB3	4
RNA Post-Transcriptional Modification	processing of RNA	3,90E-02			HNRNPA2B1,PCBP1,RPS6,SRSF3	4
Cardiovascular Disease, Cell Death and Survival, Organismal Injury and Abnormalities, Skeletal and Muscular Disorders	cell death of cardiomyocytes	3,92E-02		-1,000	CALR,CXADR,GNAQ,HADHA,SOD2	5
Neurological Disease, Organismal Injury and Abnormalities	degeneration of brain	4,03E-02		-1,009	ASNA1,GFAP,HSD17B4,SOD1,SOD2	5
Cell Morphology, Nervous System Development and Function, Tissue Morphology	morphology of dendrites	4,04E-02			CNTN1,DPYSL5,ITGA3,MAP1B	4
Cell Death and Survival, DNA Replication, Recombination, and Repair	fragmentation of DNA fragment	4,08E-02			CAPN2,SOD1	2
Inflammatory Response, Neurological Disease	neuroinflammation	4,08E-02			GFAP,SOD1	2
Organismal Injury and Abnormalities	Organ Degeneration	4,09E-02		-1,368	ACADM,ARHGDIA,ASNA1,ATP1B1,Cdc42,GFAP,HADHA,HMGB2,HSD17B4,SCARB2,SOD1,SOD2,TRIM28	13
