# Supplementary material for: Metabolic Reprogramming in Amyotrophic Lateral Sclerosis
Source: Sci Rep. 2018 Mar 2;8:3953. doi: 10.1038/s41598-018-22318-5 (PMC5834494; doi:10.1038/s41598-018-22318-5)
Supplement: Supplementary file 3 — Supplementary Dataset 3 [file 41598_2018_22318_MOESM3_ESM.xlsx]

## Sheet: KEGG SOD motorneurons underexp.
#pathway ID	pathway description	observed gene count	false discovery rate	matching proteins in your network (IDs)	matching proteins in your network (labels)
3010	Ribosome	16	1.44e-12	ENSMUSP00000004072,ENSMUSP00000025511,ENSMUSP00000032998,ENSMUSP00000033683,ENSMUSP00000034966,ENSMUSP00000054490,ENSMUSP00000076447,ENSMUSP00000080354,ENSMUSP00000099595,ENSMUSP00000099757,ENSMUSP00000099878,ENSMUSP00000102198,ENSMUSP00000103940,ENSMUSP00000104067,ENSMUSP00000120528,ENSMUSP00000131489	Rpl11,Rpl14,Rpl3,Rpl4,Rpl8,Rps14,Rps15a,Rps16,Rps19,Rps20,Rps23,Rps26-ps1,Rps3,Rps4x,Rps6,Rps8
3040	Spliceosome	13	4.57e-09	ENSMUSP00000002198,ENSMUSP00000002529,ENSMUSP00000003450,ENSMUSP00000018449,ENSMUSP00000047571,ENSMUSP00000048470,ENSMUSP00000054863,ENSMUSP00000070983,ENSMUSP00000075709,ENSMUSP00000107237,ENSMUSP00000110374,ENSMUSP00000117045,ENSMUSP00000120115	Ddx23,Hnrnpc,Hnrnpm,Hnrnpu,Pcbp1,Prpf6,Prpf8,Rbm25,Rbmx,Sf3a1,Sf3b4,Srsf3,Srsf7
4141	Protein processing in endoplasmic reticulum	10	0.000102	ENSMUSP00000003493,ENSMUSP00000016072,ENSMUSP00000020238,ENSMUSP00000020637,ENSMUSP00000024739,ENSMUSP00000029256,ENSMUSP00000034138,ENSMUSP00000050336,ENSMUSP00000068594,ENSMUSP00000071214	Canx,Ckap4,Dnaja2,Eif2s1,Hsp90ab1,Hsp90b1,Hyou1,Prkcsh,Rrbp1,Sec62
970	Aminoacyl-tRNA biosynthesis	5	0.00182	ENSMUSP00000001365,ENSMUSP00000003572,ENSMUSP00000018992,ENSMUSP00000045841,ENSMUSP00000069508	Eprs,Farsb,Gars,Rars,Yars
4510	Focal adhesion	9	0.00281	ENSMUSP00000001547,ENSMUSP00000021554,ENSMUSP00000030187,ENSMUSP00000042364,ENSMUSP00000052020,ENSMUSP00000054499,ENSMUSP00000085913,ENSMUSP00000087960,ENSMUSP00000098997	Actn1,Col1a1,Flna,Flnb,Flnc,Fn1,Myl12b,Myl9,Tln1
4540	Gap junction	6	0.00353	ENSMUSP00000001566,ENSMUSP00000060246,ENSMUSP00000071134,ENSMUSP00000075178,ENSMUSP00000094778,ENSMUSP00000099652	Tjp1,Tuba1a,Tubb2a,Tubb2b,Tubb3,Tubb5
4530	Tight junction	7	0.00479	ENSMUSP00000006629,ENSMUSP00000021554,ENSMUSP00000024897,ENSMUSP00000042364,ENSMUSP00000049007,ENSMUSP00000085913,ENSMUSP00000099652	Actn1,Ctnna1,Myl12b,Myl9,Spnb2,Tjp1,Vapa
3050	Proteasome	4	0.0128	ENSMUSP00000021595,ENSMUSP00000030769,ENSMUSP00000032824,ENSMUSP00000041968	Psmc1,Psmc2,Psmc4,Psmd7
4022	cGMP-PKG signaling pathway	7	0.0128	ENSMUSP00000016463,ENSMUSP00000020107,ENSMUSP00000031423,ENSMUSP00000034049,ENSMUSP00000039657,ENSMUSP00000085913,ENSMUSP00000099922	Atp1a1,Atp1a3,Atp2a2,Atp2b1,Myl9,Slc25a4,Slc25a5
5205	Proteoglycans in cancer	8	0.0128	ENSMUSP00000000590,ENSMUSP00000001547,ENSMUSP00000052020,ENSMUSP00000054499,ENSMUSP00000087960,ENSMUSP00000098997,ENSMUSP00000099878,ENSMUSP00000113071	Col1a1,Flna,Flnb,Flnc,Fn1,Msn,Rdx,Rps6
4972	Pancreatic secretion	5	0.0373	ENSMUSP00000020107,ENSMUSP00000031423,ENSMUSP00000039657,ENSMUSP00000099922,ENSMUSP00000111023	Atp1a1,Atp1a3,Atp2a2,Atp2b1,Slc12a2
3013	RNA transport	6	0.0428	ENSMUSP00000001479,ENSMUSP00000025955,ENSMUSP00000032992,ENSMUSP00000042457,ENSMUSP00000050792,ENSMUSP00000071214	Eef1a1,Eif2s1,Eif3a,Eif3c,Kpnb1,Pabpc6
4145	Phagosome	6	0.0428	ENSMUSP00000001566,ENSMUSP00000020637,ENSMUSP00000060246,ENSMUSP00000071134,ENSMUSP00000075178,ENSMUSP00000094778	Canx,Tuba1a,Tubb2a,Tubb2b,Tubb3,Tubb5
4810	Regulation of actin cytoskeleton	7	0.0428	ENSMUSP00000000590,ENSMUSP00000021554,ENSMUSP00000042364,ENSMUSP00000054499,ENSMUSP00000067685,ENSMUSP00000085913,ENSMUSP00000113071	Actn1,Fn1,Iqgap2,Msn,Myl12b,Myl9,Rdx
4918	Thyroid hormone synthesis	4	0.0465	ENSMUSP00000020238,ENSMUSP00000020637,ENSMUSP00000039657,ENSMUSP00000099922	Atp1a1,Atp1a3,Canx,Hsp90b1
