# Supplementary material for: Metabolic Reprogramming in Amyotrophic Lateral Sclerosis
Source: Sci Rep. 2018 Mar 2;8:3953. doi: 10.1038/s41598-018-22318-5 (PMC5834494; doi:10.1038/s41598-018-22318-5)
Supplement: Supplementary file 4 — Supplementary Dataset 4 [file 41598_2018_22318_MOESM4_ESM.xlsx]

## Sheet: Feuil1
	patient N°	Age	Sex	Diagnostics	Onset	Date of onset	Duration(m)	ALSFRS	VCF	BMI	Ketonuria
	P1	72	M	ALS	Upper. limb	2013	32	34	0.62	25	0
	P2	65	M	ALS	Upper. Limb	2013	35	30	0.95	22.3	+
	P3	84	M	ALS	Low.lim	2006	50	24	0.67	23.8	+
	P4	64	F	ALS	Upper Limb	2012	25	32	1.04	22	0
	P5	58	F	ALS	Bulbar	2013	33	28	0.53	18.5	+
