# Supplementary material for: Metabolic Reprogramming in Amyotrophic Lateral Sclerosis
Source: Sci Rep. 2018 Mar 2;8:3953. doi: 10.1038/s41598-018-22318-5 (PMC5834494; doi:10.1038/s41598-018-22318-5)
Supplement: Supplementary file 5 — Supplementary Dataset 5 [file 41598_2018_22318_MOESM5_ESM.xlsx]

## Sheet: IPA pathways ALS mice.txt
Ingenuity Canonical Pathways altered in the proteome of ALS patients skin fibroblasts
Ingenuity Canonical Pathways	-log(p-value)	Ratio	z-score	Downregulated	No change	Upregulated	No overlap with dataset	Molecules
EIF2 Signaling	1,36E01	1,22E-01	-3,464	21/181 (12%)	0/181 (0%)	1/181 (1%)	159/181 (88%)	RPL24,EIF3C,RPL4,RPL22,RPL3,RPS8,RPS23,EIF2S1,RPL9,RPL27,RPS6,RPL14,RPL27A,RPL35,RPL8,RPS16,RPS20,RPL13,RPS26,RPS13,EIF3A,PPP1CA
TCA Cycle II (Eukaryotic)	1,27E01	4,55E-01	NaN	0/22 (0%)	0/22 (0%)	10/22 (45%)	12/22 (55%)	SDHA,SUCLA2,SDHB,SUCLG1,ACO2,DLD,IDH3A,MDH1,FH,MDH2
Mitochondrial Dysfunction	1,07E01	1,13E-01	NaN	3/159 (2%)	0/159 (0%)	15/159 (9%)	141/159 (89%)	SDHA,SDHB,CPT1A,NDUFA9,Cox6c,ATP5O,ACO2,NCSTN,MT-CO2,NDUFA13,GSR,PRDX3,NDUFS1,SOD2,ATP5B,UQCRC2,NDUFA12,NDUFS3
Oxidative Phosphorylation	7,64E00	1,21E-01	NaN	3/99 (3%)	0/99 (0%)	9/99 (9%)	87/99 (88%)	SDHA,SDHB,NDUFS1,NDUFA9,ATP5B,Cox6c,UQCRC2,ATP5O,NDUFA12,MT-CO2,NDUFS3,NDUFA13
tRNA Charging	5,94E00	1,84E-01	NaN	4/38 (11%)	0/38 (0%)	3/38 (8%)	31/38 (82%)	RARS,GARS,DARS,TARS,AARS,FARSB,EPRS
Fatty Acid Î²-oxidation I	5,21E00	1,88E-01	NaN	0/32 (0%)	0/32 (0%)	6/32 (19%)	26/32 (81%)	IVD,HSD17B4,ACADM,ECI1,HADHA,HADH
Regulation of eIF4 and p70S6K Signaling	4,9E00	7,38E-02	NaN	10/149 (7%)	0/149 (0%)	1/149 (1%)	138/149 (93%)	RPS6,ITGA3,EIF3C,RPS16,RPS20,RPS26,RPS13,RPS23,RPS8,EIF3A,EIF2S1
Folate Polyglutamylation	4,52E00	0.6	NaN	2/5 (40%)	0/5 (0%)	1/5 (20%)	2/5 (40%)	MTHFD1L,MTHFD1,SHMT2
Antigen Presentation Pathway	4,39E00	1,85E-01	NaN	1/27 (4%)	0/27 (0%)	4/27 (15%)	22/27 (81%)	CALR,PSMB5,HLA-A,CANX,PSMB6
Remodeling of Epithelial Adherens Junctions	4,39E00	1,09E-01	NaN	4/64 (6%)	0/64 (0%)	3/64 (5%)	57/64 (89%)	ACTR2,TUBB3,RALA,TUBB2A,CTNNA1,TUBB,ARPC4
Protein Ubiquitination Pathway	4,15E00	5,31E-02	NaN	5/245 (2%)	0/245 (0%)	8/245 (3%)	232/245 (95%)	PSMB5,PSMD7,HLA-A,UBE2N,HSPA9,PSMC4,PSMA1,PSMB6,HSPA5,UCHL1,PSMC1,HSPE1,PSMB1
Aspartate Degradation II	3,98E00	4,29E-01	NaN	0/7 (0%)	0/7 (0%)	3/7 (43%)	4/7 (57%)	MDH1,MDH2,GOT2
Valine Degradation I	3,93E00	2,22E-01	NaN	0/18 (0%)	0/18 (0%)	4/18 (22%)	14/18 (78%)	ABAT,DLD,ALDH6A1,HADHA
Unfolded protein response	3,92E00	1,13E-01	NaN	2/53 (4%)	0/53 (0%)	4/53 (8%)	47/53 (89%)	CALR,HSPA9,VCP,CANX,DNAJA2,HSPA5
phagosome maturation	3,79E00	6,72E-02	NaN	4/134 (3%)	0/134 (0%)	5/134 (4%)	125/134 (93%)	CALR,TUBB3,LAMP2,HLA-A,ATP6V0D1,TUBB2A,LAMP1,CANX,TUBB
RhoGDI Signaling	3,74E00	5,99E-02	0,707	3/167 (2%)	0/167 (0%)	7/167 (4%)	157/167 (94%)	MYL9,ACTR2,ITGA3,EZR,RDX,GDI2,GNAQ,ARHGDIA,GNA14,ARPC4
Î²-alanine Degradation I	3,67E00	1	NaN	0/2 (0%)	0/2 (0%)	2/2 (100%)	0/2 (0%)	ABAT,ALDH6A1
Folate Transformations I	3,61E00	3,33E-01	NaN	2/9 (22%)	0/9 (0%)	1/9 (11%)	6/9 (67%)	MTHFD1L,MTHFD1,SHMT2
Glutaryl-CoA Degradation	3,21E00	2,5E-01	NaN	0/12 (0%)	0/12 (0%)	3/12 (25%)	9/12 (75%)	HSD17B4,HADHA,HADH
4-aminobutyrate Degradation I	3,2E00	6,67E-01	NaN	0/3 (0%)	0/3 (0%)	2/3 (67%)	1/3 (33%)	ABAT,ALDH5A1
RAN Signaling	3	2,14E-01	NaN	2/14 (14%)	0/14 (0%)	1/14 (7%)	11/14 (79%)	KPNB1,KPNA2,IPO5
Epithelial Adherens Junction Signaling	2,97E00	5,71E-02	NaN	5/140 (4%)	0/140 (0%)	3/140 (2%)	132/140 (94%)	MYL9,ACTR2,TUBB3,MYH9,TUBB2A,CTNNA1,TUBB,ARPC4
Superpathway of Geranylgeranyldiphosphate Biosynthesis I (via Mevalonate)	2,82E00	1,88E-01	NaN	0/16 (0%)	0/16 (0%)	3/16 (19%)	13/16 (81%)	FDPS,HMGCS1,HADHA
mTOR Signaling	2,7E00	4,74E-02	NaN	9/190 (5%)	0/190 (0%)	0/190 (0%)	181/190 (95%)	RPS6,EIF3C,RPS16,RPS20,RPS26,RPS13,RPS23,RPS8,EIF3A
Tetrahydrofolate Salvage from 5,10-methenyltetrahydrofolate	2,68E00	0.4	NaN	2/5 (40%)	0/5 (0%)	0/5 (0%)	3/5 (60%)	MTHFD1L,MTHFD1
Glutamate Degradation III (via 4-aminobutyrate)	2,68E00	0.4	NaN	0/5 (0%)	0/5 (0%)	2/5 (40%)	3/5 (60%)	ABAT,ALDH5A1
Signaling by Rho Family GTPases	2,53E00	4,17E-02	0,000	4/240 (2%)	0/240 (0%)	6/240 (3%)	230/240 (96%)	MYL9,ACTR2,ITGA3,EZR,RDX,GNAQ,GFAP,GNA14,SEPT11,ARPC4
Lipid Antigen Presentation by CD1	2,53E00	1,5E-01	NaN	1/20 (5%)	0/20 (0%)	2/20 (10%)	17/20 (85%)	CALR,CANX,AP2S1
Endoplasmic Reticulum Stress Pathway	2,53E00	1,5E-01	NaN	1/20 (5%)	0/20 (0%)	2/20 (10%)	17/20 (85%)	CALR,EIF2S1,HSPA5
Pentose Phosphate Pathway (Non-oxidative Branch)	2,51E00	3,33E-01	NaN	0/6 (0%)	0/6 (0%)	2/6 (33%)	4/6 (67%)	TKT,TALDO1
Acetyl-CoA Biosynthesis I (Pyruvate Dehydrogenase Complex)	2,51E00	3,33E-01	NaN	0/6 (0%)	0/6 (0%)	2/6 (33%)	4/6 (67%)	DLD,PDHB
Tryptophan Degradation III (Eukaryotic)	2,47E00	1,43E-01	NaN	0/21 (0%)	0/21 (0%)	3/21 (14%)	18/21 (86%)	HSD17B4,HADHA,HADH
Caveolar-mediated Endocytosis Signaling	2,47E00	7,25E-02	NaN	2/69 (3%)	0/69 (0%)	3/69 (4%)	64/69 (93%)	FLNB,ITGA3,ARCN1,HLA-A,COPG1
Cdc42 Signaling	2,42E00	5,19E-02	0,816	2/135 (1%)	0/135 (0%)	5/135 (4%)	128/135 (95%)	MYL9,ACTR2,IQGAP2,ITGA3,RALA,HLA-A,ARPC4
Gluconeogenesis I	2,3E00	1,25E-01	NaN	0/24 (0%)	0/24 (0%)	3/24 (13%)	21/24 (88%)	MDH1,MDH2,ALDOC
Actin Cytoskeleton Signaling	2,29E00	4,11E-02	0,333	5/219 (2%)	0/219 (0%)	4/219 (2%)	210/219 (96%)	MYL9,ACTR2,IQGAP2,ITGA3,FN1,MYH9,EZR,RDX,ARPC4
Histidine Degradation III	2,25E00	2,5E-01	NaN	2/8 (25%)	0/8 (0%)	0/8 (0%)	6/8 (75%)	MTHFD1L,MTHFD1
Superoxide Radicals Degradation	2,25E00	2,5E-01	NaN	0/8 (0%)	0/8 (0%)	2/8 (25%)	6/8 (75%)	SOD2,SOD1
NRF2-mediated Oxidative Stress Response	2,25E00	4,37E-02	2,236	1/183 (1%)	0/183 (0%)	7/183 (4%)	175/183 (96%)	GSR,SOD2,VCP,UBE2K,CCT7,DNAJA2,SOD1,TXNRD1
Superpathway of Cholesterol Biosynthesis	2,15E00	1,11E-01	NaN	0/27 (0%)	0/27 (0%)	3/27 (11%)	24/27 (89%)	FDPS,HMGCS1,HADHA
Leucine Degradation I	2,14E00	2,22E-01	NaN	0/9 (0%)	0/9 (0%)	2/9 (22%)	7/9 (78%)	IVD,ACADM
RhoA Signaling	2,12E00	5,13E-02	0,000	3/117 (3%)	0/117 (0%)	3/117 (3%)	111/117 (95%)	MYL9,ACTR2,EZR,RDX,SEPT11,ARPC4
Regulation of Actin-based Motility by Rho	2,1E00	5,95E-02	1,342	1/84 (1%)	0/84 (0%)	4/84 (5%)	79/84 (94%)	MYL9,ACTR2,ITGA3,ARHGDIA,ARPC4
Ketogenesis	2,05E00	0.2	NaN	0/10 (0%)	0/10 (0%)	2/10 (20%)	8/10 (80%)	HMGCS1,HADHA
Pentose Phosphate Pathway	2,05E00	0.2	NaN	0/10 (0%)	0/10 (0%)	2/10 (20%)	8/10 (80%)	TKT,TALDO1
Ethanol Degradation II	1,99E00	9,68E-02	NaN	0/31 (0%)	0/31 (0%)	3/31 (10%)	28/31 (90%)	ALDH2,ALDH1L1,DHRS4
Mevalonate Pathway I	1,89E00	1,67E-01	NaN	0/12 (0%)	0/12 (0%)	2/12 (17%)	10/12 (83%)	HMGCS1,HADHA
Noradrenaline and Adrenaline Degradation	1,88E00	8,82E-02	NaN	0/34 (0%)	0/34 (0%)	3/34 (9%)	31/34 (91%)	ALDH2,ALDH1L1,DHRS4
Virus Entry via Endocytic Pathways	1,85E00	5,15E-02	NaN	1/97 (1%)	0/97 (0%)	4/97 (4%)	92/97 (95%)	FLNB,ITGA3,HLA-A,CXADR,AP2S1
Asparagine Biosynthesis I	1,83E00	1	NaN	0/1 (0%)	0/1 (0%)	1/1 (100%)	0/1 (0%)	ASNS
Glutamate Biosynthesis II	1,83E00	1	NaN	0/1 (0%)	0/1 (0%)	1/1 (100%)	0/1 (0%)	GLUD1
Glutamate Degradation X	1,83E00	1	NaN	0/1 (0%)	0/1 (0%)	1/1 (100%)	0/1 (0%)	GLUD1
Cell Cycle Control of Chromosomal Replication	1,78E00	8,11E-02	NaN	3/37 (8%)	0/37 (0%)	0/37 (0%)	34/37 (92%)	TOP2B,MCM4,MCM7
Isoleucine Degradation I	1,76E00	1,43E-01	NaN	0/14 (0%)	0/14 (0%)	2/14 (14%)	12/14 (86%)	DLD,HADHA
Phenylalanine Degradation IV (Mammalian, via Side Chain)	1,76E00	1,43E-01	NaN	0/14 (0%)	0/14 (0%)	2/14 (14%)	12/14 (86%)	ALDH2,GOT2
Huntington's Disease Signaling	1,67E00	3,45E-02	NaN	1/232 (0%)	0/232 (0%)	7/232 (3%)	224/232 (97%)	SDHA,SDHB,ATP5B,HSPA9,GNAQ,CAPN2,GNA14,HSPA5
Mitochondrial L-carnitine Shuttle Pathway	1,6E00	1,18E-01	NaN	0/17 (0%)	0/17 (0%)	2/17 (12%)	15/17 (88%)	CPT1A,CPT2
Histamine Degradation	1,6E00	1,18E-01	NaN	0/17 (0%)	0/17 (0%)	2/17 (12%)	15/17 (88%)	ALDH2,ALDH1L1
Axonal Guidance Signaling	1,54E00	2,74E-02	NaN	4/438 (1%)	0/438 (0%)	8/438 (2%)	426/438 (97%)	MYL9,DPYSL2,ACTR2,TUBB3,ITGA3,TUBB2A,GNAQ,PLXNB2,GNA14,DPYSL5,TUBB,ARPC4
LPS/IL-1 Mediated Inhibition of RXR Function	1,54E00	3,48E-02	NaN	1/201 (0%)	0/201 (0%)	6/201 (3%)	194/201 (97%)	ALDH1L1,CPT1A,CPT2,ALDH18A1,HMGCS1,ALDH6A1,ALDH5A1
Palmitate Biosynthesis I (Animals)	1,54E00	0.5	NaN	0/2 (0%)	0/2 (0%)	1/2 (50%)	1/2 (50%)	FASN
Fatty Acid Biosynthesis Initiation II	1,54E00	0.5	NaN	0/2 (0%)	0/2 (0%)	1/2 (50%)	1/2 (50%)	FASN
Glycine Biosynthesis I	1,54E00	0.5	NaN	0/2 (0%)	0/2 (0%)	1/2 (50%)	1/2 (50%)	SHMT2
Oxidative Ethanol Degradation III	1,51E00	1,05E-01	NaN	0/19 (0%)	0/19 (0%)	2/19 (11%)	17/19 (89%)	ALDH2,ALDH1L1
Agranulocyte Adhesion and Diapedesis	1,48E00	3,68E-02	NaN	4/163 (2%)	0/163 (0%)	2/163 (1%)	157/163 (96%)	MYL9,ITGA3,FN1,MYH9,EZR,RDX
Fatty Acid Î±-oxidation	1,47E00	0.1	NaN	0/20 (0%)	0/20 (0%)	2/20 (10%)	18/20 (90%)	ALDH2,ALDH1L1
Integrin Signaling	1,44E00	3,32E-02	1,134	1/211 (0%)	0/211 (0%)	6/211 (3%)	204/211 (97%)	MYL9,ACTR2,ITGA3,ARF5,RALA,CAPN2,ARPC4
Putrescine Degradation III	1,43E00	9,52E-02	NaN	0/21 (0%)	0/21 (0%)	2/21 (10%)	19/21 (90%)	ALDH2,ALDH1L1
14-3-3-mediated Signaling	1,39E00	3,91E-02	NaN	4/128 (3%)	0/128 (0%)	1/128 (1%)	123/128 (96%)	TUBB3,YWHAH,TUBB2A,GFAP,TUBB
Actin Nucleation by ARP-WASP Complex	1,39E00	5,77E-02	NaN	0/52 (0%)	0/52 (0%)	3/52 (6%)	49/52 (94%)	ACTR2,ITGA3,ARPC4
Sertoli Cell-Sertoli Cell Junction Signaling	1,38E00	3,49E-02	NaN	5/172 (3%)	0/172 (0%)	1/172 (1%)	166/172 (97%)	SPTBN1,TUBB3,ITGA3,TUBB2A,CTNNA1,TUBB
p70S6K Signaling	1,38E00	3,88E-02	1,000	1/129 (1%)	0/129 (0%)	4/129 (3%)	124/129 (96%)	RPS6,YWHAH,EEF2,GNAQ,BCAP31
Diphthamide Biosynthesis	1,36E00	3,33E-01	NaN	0/3 (0%)	0/3 (0%)	1/3 (33%)	2/3 (67%)	EEF2
Methylglyoxal Degradation I	1,36E00	3,33E-01	NaN	0/3 (0%)	0/3 (0%)	1/3 (33%)	2/3 (67%)	GLO1
Inosine-5'-phosphate Biosynthesis II	1,36E00	3,33E-01	NaN	0/3 (0%)	0/3 (0%)	1/3 (33%)	2/3 (67%)	ATIC
Glutamate Degradation II	1,36E00	3,33E-01	NaN	0/3 (0%)	0/3 (0%)	1/3 (33%)	2/3 (67%)	GOT2
Aspartate Biosynthesis	1,36E00	3,33E-01	NaN	0/3 (0%)	0/3 (0%)	1/3 (33%)	2/3 (67%)	GOT2
Tryptophan Degradation X (Mammalian, via Tryptamine)	1,35E00	8,7E-02	NaN	0/23 (0%)	0/23 (0%)	2/23 (9%)	21/23 (91%)	ALDH2,ALDH1L1
Glycolysis I	1,35E00	8,7E-02	NaN	1/23 (4%)	0/23 (0%)	1/23 (4%)	21/23 (91%)	PKM,ALDOC
Ethanol Degradation IV	1,35E00	8,7E-02	NaN	0/23 (0%)	0/23 (0%)	2/23 (9%)	21/23 (91%)	ALDH2,ALDH1L1
Aryl Hydrocarbon Receptor Signaling	1,33E00	3,76E-02	NaN	2/133 (2%)	0/133 (0%)	3/133 (2%)	128/133 (96%)	ALDH1L1,ALDH18A1,ALDH6A1,ALDH5A1,MCM7
Regulation of Cellular Mechanics by Calpain Protease	1,33E00	5,45E-02	NaN	1/55 (2%)	0/55 (0%)	2/55 (4%)	52/55 (95%)	ITGA3,EZR,CAPN2
Systemic Lupus Erythematosus Signaling	1,28E00	3,3E-02	NaN	4/182 (2%)	0/182 (0%)	2/182 (1%)	176/182 (97%)	HLA-A,PRPF8,HNRNPA2B1,PRPF6,SF3B4,HNRNPC
Serotonin Degradation	1,27E00	5,17E-02	NaN	0/58 (0%)	0/58 (0%)	3/58 (5%)	55/58 (95%)	ALDH2,ALDH1L1,DHRS4
Uracil Degradation II (Reductive)	1,24E00	2,5E-01	NaN	0/4 (0%)	0/4 (0%)	1/4 (25%)	3/4 (75%)	DPYSL2
2-ketoglutarate Dehydrogenase Complex	1,24E00	2,5E-01	NaN	0/4 (0%)	0/4 (0%)	1/4 (25%)	3/4 (75%)	DLD
Branched-chain Î±-keto acid Dehydrogenase Complex	1,24E00	2,5E-01	NaN	0/4 (0%)	0/4 (0%)	1/4 (25%)	3/4 (75%)	DLD
Phenylethylamine Degradation I	1,24E00	2,5E-01	NaN	0/4 (0%)	0/4 (0%)	1/4 (25%)	3/4 (75%)	ALDH2
Glutathione Redox Reactions II	1,24E00	2,5E-01	NaN	0/4 (0%)	0/4 (0%)	1/4 (25%)	3/4 (75%)	GSR
Thymine Degradation	1,24E00	2,5E-01	NaN	0/4 (0%)	0/4 (0%)	1/4 (25%)	3/4 (75%)	DPYSL2
Geranylgeranyldiphosphate Biosynthesis	1,24E00	2,5E-01	NaN	0/4 (0%)	0/4 (0%)	1/4 (25%)	3/4 (75%)	FDPS
Proline Biosynthesis I	1,24E00	2,5E-01	NaN	1/4 (25%)	0/4 (0%)	0/4 (0%)	3/4 (75%)	ALDH18A1
Trans, trans-farnesyl Diphosphate Biosynthesis	1,24E00	2,5E-01	NaN	0/4 (0%)	0/4 (0%)	1/4 (25%)	3/4 (75%)	FDPS
L-cysteine Degradation I	1,24E00	2,5E-01	NaN	0/4 (0%)	0/4 (0%)	1/4 (25%)	3/4 (75%)	GOT2
dTMP De Novo Biosynthesis	1,24E00	2,5E-01	NaN	0/4 (0%)	0/4 (0%)	1/4 (25%)	3/4 (75%)	SHMT2
Fatty Acid Î²-oxidation III (Unsaturated, Odd Number)	1,24E00	2,5E-01	NaN	0/4 (0%)	0/4 (0%)	1/4 (25%)	3/4 (75%)	ECI1
GABA Receptor Signaling	1,19E00	4,76E-02	NaN	0/63 (0%)	0/63 (0%)	3/63 (5%)	60/63 (95%)	ABAT,ALDH5A1,AP2S1
Dopamine Degradation	1,17E00	6,9E-02	NaN	0/29 (0%)	0/29 (0%)	2/29 (7%)	27/29 (93%)	ALDH2,ALDH1L1
Breast Cancer Regulation by Stathmin1	1,16E00	3,06E-02	NaN	3/196 (2%)	0/196 (0%)	3/196 (2%)	190/196 (97%)	TUBB3,PPP1R7,TUBB2A,GNAQ,TUBB,PPP1CA
Arginine Biosynthesis IV	1,15E00	0.2	NaN	0/5 (0%)	0/5 (0%)	1/5 (20%)	4/5 (80%)	GLUD1
Creatine-phosphate Biosynthesis	1,15E00	0.2	NaN	0/5 (0%)	0/5 (0%)	1/5 (20%)	4/5 (80%)	CKB
CMP-N-acetylneuraminate Biosynthesis I (Eukaryotes)	1,15E00	0.2	NaN	0/5 (0%)	0/5 (0%)	1/5 (20%)	4/5 (80%)	CMAS
2-oxobutanoate Degradation I	1,15E00	0.2	NaN	0/5 (0%)	0/5 (0%)	1/5 (20%)	4/5 (80%)	DLD
Superpathway of Methionine Degradation	1,12E00	6,45E-02	NaN	0/31 (0%)	0/31 (0%)	2/31 (6%)	29/31 (94%)	DLD,GOT2
Thioredoxin Pathway	1,07E00	1,67E-01	NaN	0/6 (0%)	0/6 (0%)	1/6 (17%)	5/6 (83%)	TXNRD1
Glycine Cleavage Complex	1,07E00	1,67E-01	NaN	0/6 (0%)	0/6 (0%)	1/6 (17%)	5/6 (83%)	DLD
Rac Signaling	1,05E00	3,48E-02	1,000	1/115 (1%)	0/115 (0%)	3/115 (3%)	111/115 (97%)	ACTR2,IQGAP2,ITGA3,ARPC4
Estrogen Biosynthesis	1,03E00	5,71E-02	NaN	0/35 (0%)	0/35 (0%)	2/35 (6%)	33/35 (94%)	HSD17B12,HSD17B4
Synaptic Long Term Potentiation	1,02E00	3,39E-02	0,000	0/118 (0%)	0/118 (0%)	4/118 (3%)	114/118 (97%)	PPP1R7,GNAQ,GNA14,PPP1CA
Germ Cell-Sertoli Cell Junction Signaling	1,02E00	3,03E-02	NaN	4/165 (2%)	0/165 (0%)	1/165 (1%)	160/165 (97%)	TUBB3,ITGA3,TUBB2A,CTNNA1,TUBB
Superpathway of Serine and Glycine Biosynthesis I	1,01E00	1,43E-01	NaN	0/7 (0%)	0/7 (0%)	1/7 (14%)	6/7 (86%)	SHMT2
Notch Signaling	9,91E-01	5,41E-02	NaN	0/37 (0%)	0/37 (0%)	2/37 (5%)	35/37 (95%)	CNTN1,NCSTN
PPARÎ±/RXRÎ± Activation	9,86E-01	2,96E-02	NaN	1/169 (1%)	0/169 (0%)	4/169 (2%)	164/169 (97%)	CAND1,FASN,GNAQ,GNA14,GOT2
Ephrin Receptor Signaling	9,7E-01	2,92E-02	2,236	0/171 (0%)	0/171 (0%)	5/171 (3%)	166/171 (97%)	ACTR2,ITGA3,GNAQ,GNA14,ARPC4
Sucrose Degradation V (Mammalian)	9,53E-01	1,25E-01	NaN	0/8 (0%)	0/8 (0%)	1/8 (13%)	7/8 (88%)	ALDOC
Citrulline Biosynthesis	9,53E-01	1,25E-01	NaN	1/8 (13%)	0/8 (0%)	0/8 (0%)	7/8 (88%)	ALDH18A1
Ketolysis	9,53E-01	1,25E-01	NaN	0/8 (0%)	0/8 (0%)	1/8 (13%)	7/8 (88%)	HADHA
HIPPO signaling	9,01E-01	3,57E-02	NaN	0/84 (0%)	0/84 (0%)	3/84 (4%)	81/84 (96%)	YWHAH,PPP1R7,PPP1CA
AMPK Signaling	8,65E-01	2,7E-02	NaN	1/185 (1%)	0/185 (0%)	4/185 (2%)	180/185 (97%)	CPT1A,EEF2,FASN,CPT2,ELAVL1
Role of Lipids/Lipid Rafts in the Pathogenesis of Influenza	8,62E-01	0.1	NaN	0/10 (0%)	0/10 (0%)	1/10 (10%)	9/10 (90%)	FDPS
Calcium Transport I	8,62E-01	0.1	NaN	0/10 (0%)	0/10 (0%)	1/10 (10%)	9/10 (90%)	ANXA5
Glycogen Degradation II	8,62E-01	0.1	NaN	0/10 (0%)	0/10 (0%)	1/10 (10%)	9/10 (90%)	PYGB
Glycine Betaine Degradation	8,62E-01	0.1	NaN	0/10 (0%)	0/10 (0%)	1/10 (10%)	9/10 (90%)	SHMT2
FcÎ³ Receptor-mediated Phagocytosis in Macrophages and Monocytes	8,37E-01	3,33E-02	NaN	1/90 (1%)	0/90 (0%)	2/90 (2%)	87/90 (97%)	ACTR2,EZR,ARPC4
Oleate Biosynthesis II (Animals)	8,24E-01	9,09E-02	NaN	0/11 (0%)	0/11 (0%)	1/11 (9%)	10/11 (91%)	ALDH6A1
Purine Nucleotides De Novo Biosynthesis II	8,24E-01	9,09E-02	NaN	0/11 (0%)	0/11 (0%)	1/11 (9%)	10/11 (91%)	ATIC
Cell Cycle: G2/M DNA Damage Checkpoint Regulation	7,93E-01	4,08E-02	NaN	1/49 (2%)	0/49 (0%)	1/49 (2%)	47/49 (96%)	TOP2B,YWHAH
Assembly of RNA Polymerase III Complex	7,89E-01	8,33E-02	NaN	1/12 (8%)	0/12 (0%)	0/12 (0%)	11/12 (92%)	SF3A1
Glycogen Degradation III	7,89E-01	8,33E-02	NaN	0/12 (0%)	0/12 (0%)	1/12 (8%)	11/12 (92%)	PYGB
Amyloid Processing	7,79E-01	0.04	NaN	0/50 (0%)	0/50 (0%)	2/50 (4%)	48/50 (96%)	NCSTN,CAPN2
CDK5 Signaling	7,78E-01	3,12E-02	NaN	0/96 (0%)	0/96 (0%)	3/96 (3%)	93/96 (97%)	ITGA3,PPP1R7,PPP1CA
Semaphorin Signaling in Neurons	7,65E-01	3,92E-02	NaN	0/51 (0%)	0/51 (0%)	2/51 (4%)	49/51 (96%)	DPYSL2,DPYSL5
Protein Kinase A Signaling	7,5E-01	2,16E-02	0,000	2/370 (1%)	0/370 (0%)	6/370 (2%)	362/370 (98%)	MYL9,FLNB,YWHAH,PPP1R7,TIMM50,GNAQ,PYGB,PPP1CA
Telomere Extension by Telomerase	7,29E-01	7,14E-02	NaN	0/14 (0%)	0/14 (0%)	1/14 (7%)	13/14 (93%)	HNRNPA2B1
Superpathway of Citrulline Metabolism	7,29E-01	7,14E-02	NaN	1/14 (7%)	0/14 (0%)	0/14 (0%)	13/14 (93%)	ALDH18A1
Vitamin-C Transport	7,29E-01	7,14E-02	NaN	0/14 (0%)	0/14 (0%)	1/14 (7%)	13/14 (93%)	TXNRD1
Granzyme B Signaling	7,02E-01	6,67E-02	NaN	1/15 (7%)	0/15 (0%)	0/15 (0%)	14/15 (93%)	LMNB1
Granzyme A Signaling	7,02E-01	6,67E-02	NaN	1/15 (7%)	0/15 (0%)	0/15 (0%)	14/15 (93%)	HMGB2
Androgen Signaling	6,83E-01	2,8E-02	NaN	0/107 (0%)	0/107 (0%)	3/107 (3%)	104/107 (97%)	CALR,GNAQ,GNA14
Calcium-induced T Lymphocyte Apoptosis	6,8E-01	3,45E-02	NaN	0/58 (0%)	0/58 (0%)	2/58 (3%)	56/58 (97%)	HLA-A,CAPN2
Parkinson's Signaling	6,77E-01	6,25E-02	NaN	0/16 (0%)	0/16 (0%)	1/16 (6%)	15/16 (94%)	UCHL1
Tight Junction Signaling	6,75E-01	2,48E-02	NaN	3/161 (2%)	0/161 (0%)	1/161 (1%)	157/161 (98%)	MYL9,MYH9,VAPA,CTNNA1
Induction of Apoptosis by HIV1	6,69E-01	3,39E-02	NaN	2/59 (3%)	0/59 (0%)	0/59 (0%)	57/59 (97%)	SLC25A4,SLC25A5
autophagy	6,69E-01	3,39E-02	NaN	0/59 (0%)	0/59 (0%)	2/59 (3%)	57/59 (97%)	LAMP2,LAMP1
Gap Junction Signaling	6,51E-01	2,42E-02	NaN	3/165 (2%)	0/165 (0%)	1/165 (1%)	161/165 (98%)	TUBB3,TUBB2A,GNAQ,TUBB
ERK5 Signaling	6,38E-01	3,23E-02	NaN	0/62 (0%)	0/62 (0%)	2/62 (3%)	60/62 (97%)	YWHAH,GNAQ
Glutathione Redox Reactions I	6,11E-01	5,26E-02	NaN	0/19 (0%)	0/19 (0%)	1/19 (5%)	18/19 (95%)	GSR
The Visual Cycle	6,11E-01	5,26E-02	NaN	0/19 (0%)	0/19 (0%)	1/19 (5%)	18/19 (95%)	DHRS4
Role of Tissue Factor in Cancer	5,96E-01	2,52E-02	NaN	0/119 (0%)	0/119 (0%)	3/119 (3%)	116/119 (97%)	ITGA3,GNAQ,GNA14
Hepatic Fibrosis / Hepatic Stellate Cell Activation	5,88E-01	2,27E-02	NaN	3/176 (2%)	0/176 (0%)	1/176 (1%)	172/176 (98%)	MYL9,COL1A1,FN1,MYH9
GPCR-Mediated Integration of Enteroendocrine Signaling Exemplified by an L Cell	5,71E-01	2,9E-02	NaN	0/69 (0%)	0/69 (0%)	2/69 (3%)	67/69 (97%)	GNAQ,GNA14
CD28 Signaling in T Helper Cells	5,69E-01	2,44E-02	NaN	0/123 (0%)	0/123 (0%)	3/123 (2%)	120/123 (98%)	ACTR2,HLA-A,ARPC4
Ephrin B Signaling	5,46E-01	2,78E-02	NaN	0/72 (0%)	0/72 (0%)	2/72 (3%)	70/72 (97%)	GNAQ,GNA14
Molecular Mechanisms of Cancer	5,36E-01	1,91E-02	NaN	1/366 (0%)	0/366 (0%)	6/366 (2%)	359/366 (98%)	ITGA3,RALA,CTNNA1,GNAQ,NCSTN,GNA14,LRP1
ILK Signaling	5,31E-01	2,14E-02	0,000	3/187 (2%)	0/187 (0%)	1/187 (1%)	183/187 (98%)	MYL9,FLNB,FN1,MYH9
Dopamine Receptor Signaling	5,29E-01	2,7E-02	NaN	0/74 (0%)	0/74 (0%)	2/74 (3%)	72/74 (97%)	PPP1R7,PPP1CA
Glutathione-mediated Detoxification	5,25E-01	4,17E-02	NaN	0/24 (0%)	0/24 (0%)	1/24 (4%)	23/24 (96%)	Gsta4
Estrogen-Dependent Breast Cancer Signaling	5,14E-01	2,63E-02	NaN	0/76 (0%)	0/76 (0%)	2/76 (3%)	74/76 (97%)	HSD17B12,HSD17B4
ERK/MAPK Signaling	5,12E-01	2,09E-02	NaN	0/191 (0%)	0/191 (0%)	4/191 (2%)	187/191 (98%)	ITGA3,YWHAH,PPP1R7,PPP1CA
ATM Signaling	4,84E-01	2,5E-02	NaN	2/80 (3%)	0/80 (0%)	0/80 (0%)	78/80 (98%)	SMC3,TRIM28
Cytotoxic T Lymphocyte-mediated Apoptosis of Target Cells	4,83E-01	3,7E-02	NaN	0/27 (0%)	0/27 (0%)	1/27 (4%)	26/27 (96%)	HLA-A
B Cell Development	4,83E-01	3,7E-02	NaN	0/27 (0%)	0/27 (0%)	1/27 (4%)	26/27 (96%)	HLA-A
Intrinsic Prothrombin Activation Pathway	4,83E-01	3,7E-02	NaN	1/27 (4%)	0/27 (0%)	0/27 (0%)	26/27 (96%)	COL1A1
D-myo-inositol (1,4,5)-Trisphosphate Biosynthesis	4,83E-01	3,7E-02	NaN	0/27 (0%)	0/27 (0%)	1/27 (4%)	26/27 (96%)	CDIPT
GPCR-Mediated Nutrient Sensing in Enteroendocrine Cells	4,63E-01	2,41E-02	NaN	0/83 (0%)	0/83 (0%)	2/83 (2%)	81/83 (98%)	GNAQ,GNA14
Î±-Adrenergic Signaling	4,57E-01	2,38E-02	NaN	0/84 (0%)	0/84 (0%)	2/84 (2%)	82/84 (98%)	GNAQ,PYGB
Leukocyte Extravasation Signaling	4,55E-01	1,96E-02	-1,000	3/204 (1%)	0/204 (0%)	1/204 (0%)	200/204 (98%)	ITGA3,EZR,RDX,CTNNA1
Neuregulin Signaling	4,44E-01	2,33E-02	NaN	1/86 (1%)	0/86 (0%)	1/86 (1%)	84/86 (98%)	RPS6,ITGA3
G Beta Gamma Signaling	4,44E-01	2,33E-02	NaN	0/86 (0%)	0/86 (0%)	2/86 (2%)	84/86 (98%)	GNAQ,GNA14
IL-1 Signaling	4,25E-01	2,25E-02	NaN	0/89 (0%)	0/89 (0%)	2/89 (2%)	87/89 (98%)	GNAQ,GNA14
G Protein Signaling Mediated by Tubby	4,24E-01	3,12E-02	NaN	0/32 (0%)	0/32 (0%)	1/32 (3%)	31/32 (97%)	GNAQ
Retinoate Biosynthesis I	4,24E-01	3,12E-02	NaN	0/32 (0%)	0/32 (0%)	1/32 (3%)	31/32 (97%)	DHRS4
eNOS Signaling	4,23E-01	0.02	NaN	0/150 (0%)	0/150 (0%)	3/150 (2%)	147/150 (98%)	HSPA9,GNAQ,HSPA5
Acute Myeloid Leukemia Signaling	4,19E-01	2,22E-02	NaN	0/90 (0%)	0/90 (0%)	2/90 (2%)	88/90 (98%)	IDH2,IDH1
CTLA4 Signaling in Cytotoxic T Lymphocytes	4,13E-01	2,2E-02	NaN	0/91 (0%)	0/91 (0%)	2/91 (2%)	89/91 (98%)	HLA-A,AP2S1
Granulocyte Adhesion and Diapedesis	4,1E-01	1,96E-02	NaN	2/153 (1%)	0/153 (0%)	1/153 (1%)	150/153 (98%)	ITGA3,EZR,RDX
Phospholipase C Signaling	3,94E-01	1,82E-02	NaN	1/220 (0%)	0/220 (0%)	3/220 (1%)	216/220 (98%)	MYL9,ITGA3,RALA,GNAQ
Neuroprotective Role of THOP1 in Alzheimer's Disease	3,94E-01	2,86E-02	NaN	0/35 (0%)	0/35 (0%)	1/35 (3%)	34/35 (97%)	HLA-A
Stearate Biosynthesis I (Animals)	3,94E-01	2,86E-02	NaN	0/35 (0%)	0/35 (0%)	1/35 (3%)	34/35 (97%)	FASN
Dopamine-DARPP32 Feedback in cAMP Signaling	3,88E-01	1,9E-02	NaN	0/158 (0%)	0/158 (0%)	3/158 (2%)	155/158 (98%)	PPP1R7,GNAQ,PPP1CA
Autoimmune Thyroid Disease Signaling	3,84E-01	2,78E-02	NaN	0/36 (0%)	0/36 (0%)	1/36 (3%)	35/36 (97%)	HLA-A
Retinol Biosynthesis	3,84E-01	2,78E-02	NaN	0/36 (0%)	0/36 (0%)	1/36 (3%)	35/36 (97%)	DHRS4
PAK Signaling	3,8E-01	2,06E-02	NaN	1/97 (1%)	0/97 (0%)	1/97 (1%)	95/97 (98%)	MYL9,ITGA3
Inhibition of Matrix Metalloproteases	3,76E-01	2,7E-02	NaN	0/37 (0%)	0/37 (0%)	1/37 (3%)	36/37 (97%)	LRP1
FAK Signaling	3,75E-01	2,04E-02	NaN	0/98 (0%)	0/98 (0%)	2/98 (2%)	96/98 (98%)	ITGA3,CAPN2
CXCR4 Signaling	3,72E-01	1,85E-02	NaN	1/162 (1%)	0/162 (0%)	2/162 (1%)	159/162 (98%)	MYL9,GNAQ,GNA14
Aldosterone Signaling in Epithelial Cells	3,72E-01	1,85E-02	NaN	1/162 (1%)	0/162 (0%)	2/162 (1%)	159/162 (98%)	HSPE1,HSPA9,HSPA5
Graft-versus-Host Disease Signaling	3,67E-01	2,63E-02	NaN	0/38 (0%)	0/38 (0%)	1/38 (3%)	37/38 (97%)	HLA-A
VEGF Signaling	3,64E-01	0.02	NaN	2/100 (2%)	0/100 (0%)	0/100 (0%)	98/100 (98%)	EIF2S1,ELAVL1
Tec Kinase Signaling	3,64E-01	1,83E-02	NaN	0/164 (0%)	0/164 (0%)	3/164 (2%)	161/164 (98%)	ITGA3,GNAQ,GNA14
Role of PKR in Interferon Induction and Antiviral Response	3,58E-01	2,56E-02	NaN	1/39 (3%)	0/39 (0%)	0/39 (0%)	38/39 (97%)	EIF2S1
Mechanisms of Viral Exit from Host Cells	3,58E-01	2,56E-02	NaN	1/39 (3%)	0/39 (0%)	0/39 (0%)	38/39 (97%)	LMNB1
Calcium Signaling	3,53E-01	1,8E-02	NaN	1/167 (1%)	0/167 (0%)	2/167 (1%)	164/167 (98%)	MYL9,CALR,MYH9
Role of p14/p19ARF in Tumor Suppression	3,43E-01	2,44E-02	NaN	1/41 (2%)	0/41 (0%)	0/41 (0%)	40/41 (98%)	SF3A1
Corticotropin Releasing Hormone Signaling	3,31E-01	1,87E-02	NaN	0/107 (0%)	0/107 (0%)	2/107 (2%)	105/107 (98%)	GNAQ,KRT1
Role of NFAT in Regulation of the Immune Response	3,24E-01	1,71E-02	NaN	0/175 (0%)	0/175 (0%)	3/175 (2%)	172/175 (98%)	HLA-A,GNAQ,GNA14
Amyotrophic Lateral Sclerosis Signaling	3,22E-01	1,83E-02	NaN	0/109 (0%)	0/109 (0%)	2/109 (2%)	107/109 (98%)	CAPN2,SOD1
Glioma Signaling	3,22E-01	1,83E-02	NaN	0/109 (0%)	0/109 (0%)	2/109 (2%)	107/109 (98%)	IDH2,IDH1
LXR/RXR Activation	3,18E-01	1,82E-02	NaN	0/110 (0%)	0/110 (0%)	2/110 (2%)	108/110 (98%)	FASN,HADH
nNOS Signaling in Neurons	3,14E-01	2,22E-02	NaN	0/45 (0%)	0/45 (0%)	1/45 (2%)	44/45 (98%)	CAPN2
3-phosphoinositide Biosynthesis	3,1E-01	1,68E-02	NaN	0/179 (0%)	0/179 (0%)	3/179 (2%)	176/179 (98%)	PPP1R7,CDIPT,PPP1CA
phagosome formation	3,05E-01	1,77E-02	NaN	1/113 (1%)	0/113 (0%)	1/113 (1%)	111/113 (98%)	ITGA3,FN1
Clathrin-mediated Endocytosis Signaling	2,91E-01	1,62E-02	NaN	0/185 (0%)	0/185 (0%)	3/185 (2%)	182/185 (98%)	ACTR2,AP2S1,ARPC4
PTEN Signaling	2,89E-01	1,71E-02	NaN	0/117 (0%)	0/117 (0%)	2/117 (2%)	115/117 (98%)	ITGA3,YWHAH
fMLP Signaling in Neutrophils	2,86E-01	1,69E-02	NaN	0/118 (0%)	0/118 (0%)	2/118 (2%)	116/118 (98%)	ACTR2,ARPC4
Nur77 Signaling in T Lymphocytes	2,76E-01	1,96E-02	NaN	0/51 (0%)	0/51 (0%)	1/51 (2%)	50/51 (98%)	HLA-A
PI3K/AKT Signaling	2,74E-01	1,65E-02	NaN	0/121 (0%)	0/121 (0%)	2/121 (2%)	119/121 (98%)	ITGA3,YWHAH
Xenobiotic Metabolism Signaling	2,7E-01	1,53E-02	NaN	1/262 (0%)	0/262 (0%)	3/262 (1%)	258/262 (98%)	ALDH1L1,ALDH18A1,ALDH6A1,ALDH5A1
Cellular Effects of Sildenafil (Viagra)	2,67E-01	1,63E-02	NaN	1/123 (1%)	0/123 (0%)	1/123 (1%)	121/123 (98%)	MYL9,MYH9
GNRH Signaling	2,64E-01	1,61E-02	NaN	0/124 (0%)	0/124 (0%)	2/124 (2%)	122/124 (98%)	GNAQ,GNA14
D-myo-inositol (1,4,5,6)-Tetrakisphosphate Biosynthesis	2,6E-01	1,6E-02	NaN	0/125 (0%)	0/125 (0%)	2/125 (2%)	123/125 (98%)	PPP1R7,PPP1CA
D-myo-inositol (3,4,5,6)-tetrakisphosphate Biosynthesis	2,6E-01	1,6E-02	NaN	0/125 (0%)	0/125 (0%)	2/125 (2%)	123/125 (98%)	PPP1R7,PPP1CA
Allograft Rejection Signaling	2,54E-01	1,82E-02	NaN	0/55 (0%)	0/55 (0%)	1/55 (2%)	54/55 (98%)	HLA-A
Thrombin Signaling	2,51E-01	1,51E-02	NaN	1/199 (1%)	0/199 (0%)	2/199 (1%)	196/199 (98%)	MYL9,GNAQ,GNA14
Cardiac Î²-adrenergic Signaling	2,47E-01	1,55E-02	NaN	0/129 (0%)	0/129 (0%)	2/129 (2%)	127/129 (98%)	PPP1R7,PPP1CA
PXR/RXR Activation	2,3E-01	1,67E-02	NaN	0/60 (0%)	0/60 (0%)	1/60 (2%)	59/60 (98%)	CPT1A
Mitotic Roles of Polo-Like Kinase	2,13E-01	1,56E-02	NaN	1/64 (2%)	0/64 (0%)	0/64 (0%)	63/64 (98%)	SMC3
Endometrial Cancer Signaling	2,13E-01	1,56E-02	NaN	1/64 (2%)	0/64 (0%)	0/64 (0%)	63/64 (98%)	CTNNA1
OX40 Signaling Pathway	2,13E-01	1,56E-02	NaN	0/64 (0%)	0/64 (0%)	1/64 (2%)	63/64 (98%)	HLA-A
Hypoxia Signaling in the Cardiovascular System	2,09E-01	1,54E-02	NaN	1/65 (2%)	0/65 (0%)	0/65 (0%)	64/65 (98%)	UBE2N
Agrin Interactions at Neuromuscular Junction	2,05E-01	1,52E-02	NaN	0/66 (0%)	0/66 (0%)	1/66 (2%)	65/66 (98%)	ITGA3
Chemokine Signaling	2,05E-01	1,52E-02	NaN	0/66 (0%)	0/66 (0%)	1/66 (2%)	65/66 (98%)	GNAQ
T Helper Cell Differentiation	2,01E-01	1,49E-02	NaN	0/67 (0%)	0/67 (0%)	1/67 (1%)	66/67 (99%)	HLA-A
Melatonin Signaling	1,98E-01	1,47E-02	NaN	0/68 (0%)	0/68 (0%)	1/68 (1%)	67/68 (99%)	GNAQ
