# Supplementary material for: Metabolic Reprogramming in Amyotrophic Lateral Sclerosis
Source: Sci Rep. 2018 Mar 2;8:3953. doi: 10.1038/s41598-018-22318-5 (PMC5834494; doi:10.1038/s41598-018-22318-5)
Supplement: Supplementary file 6 — Supplementary Dataset 6 [file 41598_2018_22318_MOESM6_ESM.xlsx]

## Sheet: regulators IPA skin.txt
List of the predicted regulators of the proteome remodeling in ALS patients skin fibroblasts (as compared to wild type fibroblasts)
Upstream Regulator	Exp Fold Change	Molecule Type	Predicted Activation State	Activation z-score	p-value of overlap	Target molecules in dataset	Mechanistic Network
pirinixic acid		chemical toxicant	Inhibited	-2,298	7,10E-11	ACAA1,ACADVL,ALDH9A1,ANXA2,ANXA7,CCT3,CCT6A,CCT7,COL1A1,EIF3E,FASN,G6PD,GAPDH,GOT1,GOT2,GSTM3,HADHA,HADHB,HIST1H1C,HMOX1,HSP90AA1,HSPB1,LDHB,LGALS3,PSMA1,PSMB6,PSMB7,PSMC1,TALDO1	135 (12)
beta-estradiol		chemical - endogenous mammalian	Inhibited	-2,348	1,17E-15	AARS,ACAA1,ACADVL,ACTC1,ALB,ALDOA,ANPEP,ANXA1,ATP5B,CALR,CCT2,CDC42,CNN2,COL1A1,COL1A2,CTSD,CTSL,DBN1,DDOST,EIF3A,ENO1,FARSA,FASN,FHL1,FMR1,FN1,G6PD,GARS,GDI2,GNB1,GSTM3,HLA-A,HMOX1,HNRNPA1,HNRNPK,HSP90AB1,HSPA4,HSPA5,HSPA8,HSPB1,IARS,IGF2R,IQGAP1,ITGAV,KRT5,LDHA,LGALS3,LMO7,MYO1B,NARS,NPM1,PDGFRB,PDIA3,PDIA4,PGK1,PHB2,PKM,PPIB,PSMA1,RAB6A,RAC1,RAN,RANBP1,RPL21,RPS11,S100A6,SLC3A2,SPCS2,SSR3,TARD…	218 (17)
glucocorticoid		chemical drug	Inhibited	-2,596	4,97E-02	ANXA1,COL1A1,FASN,FN1,G6PD,GOT1,HMOX1,KRT5
ESRRG		ligand-dependent nuclear receptor	Inhibited	-2,393	2,53E-05	ENO1,GAPDH,HK2,LDHA,PKM,TPI1	133 (7)
Insulin		group	Inhibited	-2,302	2,05E-06	ACLY,ACTC1,ALB,ALDOA,COL1A1,FASN,FN1,G6PD,HMOX1,HNRNPK,HSPA5,MDH2,PGK1,PKM,PLIN3,PRDX6,RAC1,RPS16,RPS6	200 (19)
KDM8		other	Inhibited	-2,000	1,14E-05	ENO1,HK2,LDHA,PKM	102 (6)
PCGEM1		other	Inhibited	-2,674	2,20E-14	ACLY,ALDOA,ENO1,FASN,G6PD,GAPDH,GPI,HK2,LDHA,PGK1,PGLS,PKM,TALDO1	107 (4)
MTORC1		complex	Inhibited	-2,362	3,62E-06	FASN,FDPS,HK2,LDHA,PFKP,PKM,UCHL1	112 (5)
HSF1		transcription regulator	Inhibited	-2,361	9,24E-13	B2M,CCT2,CCT3,CCT4,CCT6A,CCT7,CCT8,FASN,FKBP4,HMOX1,HNRNPA3,HSP90AA1,HSP90AB1,HSPA4,HSPA8,HSPB1,PGK1,RAB5C,SERPINH1,TCP1,TUBB4A	24 (2)
GCK		kinase	Inhibited	-2,000	1,17E-03	ACLY,ATP5A1,ATP5C1,FASN
NFE2L2		transcription regulator	Inhibited	-3,466	3,41E-18	ALDOA,CCT3,CCT7,COL1A1,CREG1,CTSD,DDX39B,EIF3E,ESD,FN1,G6PD,GSPT1,GSTO1,HMOX1,HSP90AA1,HSP90AB1,MOGS,NARS,PCBP1,PDIA3,PDIA4,PFN2,PPIB,PRDX1,PSMA1,PSMA6,PSMB6,PSMC1,PSMD3,PSMD7,RAN,RPS16,RUVBL1,SEC23A,TPI1,UGDH,VCP
CST5		other	Inhibited	-2,000	8,38E-06	AHNAK,ANXA2,ANXA5,CEMIP,COL12A1,EZR,FHL1,HNRNPA3,HNRNPC,HNRNPH1,MSN,NCL,PCBP1,PRDX1,PRDX2,TARDBP
MYCN		transcription regulator	Inhibited	-2,782	5,56E-40	ABCE1,ACTN4,ALDOA,B2M,CDC42,CKAP4,COL1A1,EEF1A1,EEF2,EIF4A1,FN1,GAPDH,HK2,HLA-A,HSP90AB1,LDHA,LGALS1,MAP4,MYH9,NCL,NME2,NPM1,PDIA4,PHGDH,PSMB6,PSMB7,RPL11,RPL19,RPL21,RPL23,RPL23A,RPL24,RPL26,RPL27A,RPL5,RPL6,RPL8,RPLP1,RPS15,RPS16,RPS2,RPS23,RPS3,RPS4X,RPS5,RPS6,RPS8,TAGLN,TPI1,TUBB,UCHL1
GAST		other	Inhibited	-2,630	2,19E-04	ANXA7,MAPK1,MDH2,NARS,PGK1,RAC1,S100A6	81 (9)
HSF2		transcription regulator	Inhibited	-3,317	3,33E-13	CCT2,CCT3,CCT4,CCT6A,CCT7,CCT8,HSPA4,HSPB1,PSMA1,PSMC4,PSMD3,TCP1
ERBB2		kinase	Inhibited	-2,548	3,58E-07	AHNAK,ANXA2,COL1A1,COL5A1,COL6A1,FASN,FN1,FSCN1,GLO1,HADHB,HNRNPK,HSPB1,IGF2R,ILK,LGALS1,LGALS3,MAP4,MMP14,P4HA2,PDIA4,PFN2,PGK1,PRDX2,S100A4,S100A6,TAGLN,TUBA1A,TUBB4A,VCL	169 (18)
PARK2		enzyme	Inhibited	-2,000	1,88E-03	GLO1,PRDX1,PRDX2,PRDX6
MYC		transcription regulator	Inhibited	-4,285	3,72E-37	ABCE1,ACTN1,ACTN4,ALB,ALDOA,ANXA5,CANX,CAPN2,CCT3,CD151,CLIC4,COL1A1,COL1A2,COL5A1,CTNNA1,CTSD,DBN1,DDX39B,DDX5,EEF2,EIF4A1,EIF4G1,ENO1,FASN,FLNA,FN1,G6PD,GAPDH,GDI2,GFPT1,GOT1,GOT2,GPI,HK2,HLA-A,HMOX1,HNRNPA1,HNRNPAB,HNRNPH1,HSP90AA1,HSPB1,LDHA,LDHB,LGALS1,MAP4,MOGS,MSN,MYO1B,MYO1C,NARS,NCL,NME2,NPM1,PDGFRB,PFKP,PGAM1,PGK1,PHB2,PKM,PML,PPIA,PRDX2,PRDX4,PTBP1,RANBP1,RPL19,RPL21,RPL23,RPL26,RPL5,R…	197 (14)
ciprofloxacin		chemical drug	Inhibited	-2,689	1,91E-09	ACAA1,ACTN1,ALDH2,ATP5A1,ATP5C1,CTSD,GBA,HLA-A,MAPK1,PLXNB2,RPL7A,RPS18,RUVBL1,TTYH3
bortezomib		chemical drug	Inhibited	-2,543	6,35E-07	CALR,HSP90AA1,HSPA5,MAPK1,PFN2,PSMA1,PSMA6,PSMB6,PSMB7,PSMC1,PSMC4,PSMC5,PSMD2,PSMD3,PSMD7,UCHL1	43 (3)
1,2-dithiol-3-thione		chemical reagent	Inhibited	-3,648	1,59E-22	ACAA1,ALDOA,CCT3,CCT7,CREG1,CTSD,DDX39B,EIF3E,ESD,GSPT1,HMOX1,HSP90AA1,HSP90AB1,NARS,PCBP1,PDIA3,PDIA4,PFN2,PPIB,PRDX1,PSMA1,PSMA6,PSMB6,PSMC1,PSMD3,PSMD7,RAN,RPS16,RUVBL1,SEC23A,TPI1,VCP	38 (2)
mono-(2-ethylhexyl)phthalate		chemical toxicant	Inhibited	-3,317	1,29E-11	ACADVL,ATP5B,ENO1,FASN,G6PD,GAPDH,GFPT1,GPI,HADHA,HK2,MDH1,MDH2,PGK1,TALDO1,TARDBP,TKT,TPI1,UQCRC1,VCL	130 (15)
2-amino-1-methyl-6-phenylimidazo-4-5-b-pyridine		chemical toxicant	Inhibited	-2,530	1,51E-09	CCT2,CCT4,CCT7,CCT8,HSP90AA1,HSPA5,HSPA8,PSMA6,RAN,UBA1
butyric acid		chemical - endogenous mammalian	Inhibited	-2,116	1,61E-03	ALB,ANXA1,ANXA2,ANXA5,CAP1,CDC42,COL5A1,FASN,GSN,HADHB,HIST1H1C,IQGAP1,NCL,NPM1,PDIA3,PRDX1
UDP-D-glucose		chemical - endogenous mammalian	Inhibited	-2,236	5,37E-09	CALR,HSPA5,HYOU1,PDIA3,PDIA4
D-glucose		chemical - endogenous mammalian	Inhibited	-2,226	2,46E-21	AARS,ACAA1,ACLY,ALDOA,ANXA1,CALR,CANX,CAP1,COL1A1,ENO1,FASN,FN1,G6PD,GAPDH,GFPT1,GOT1,GPI,HK2,HMOX1,HNRNPK,HSPA5,HSPB1,ILK,LDHA,MDH2,MMP14,PDGFRB,PDIA3,PDIA4,PFKP,PGAM1,PGK1,PKM,PLIN3,PPIB,PRDX6,RPS14,S100A4,SARS,SLC3A2,SSR3,TALDO1,TKT,TPI1,TUBB4A,YARS	156 (15)
dihydrotestosterone		chemical - endogenous mammalian	Inhibited	-2,008	1,99E-11	ACADVL,ACLY,ALDOA,B2M,CANX,CCT3,COL6A1,DDX5,ENO1,FASN,FN1,GAPDH,GPI,GSN,HK2,HLA-A,HSP90AA1,HSPB1,KRT1,KRT5,LDHA,LGALS1,NPEPPS,PFN1,PHGDH,RPL19,RPL5,RPL8,RPS23,SLC3A2,TALDO1,TKT,UGDH	188 (14)
uric acid		chemical - endogenous mammalian	Activated	2,000	5,44E-02	HMOX1,ITGAV,PRKDC,UBE2N
5-fluorouracil		chemical drug	Activated	3,934	2,55E-44	ALDOA,ANXA2,ATP5B,ATP5C1,CANX,CCT3,CCT4,CCT6A,COL1A2,EEF2,EIF3E,EIF4A1,FDPS,GAPDH,GARS,GOT2,GSN,HADHA,HNRNPA1,HNRNPAB,HNRNPC,HSP90AB1,HSPA8,IARS,LDHA,MDH1,NCL,PCBP1,PGK1,PKM,PSMA6,PSMB7,PSMD2,RPL11,RPL15,RPL19,RPL21,RPL23,RPL24,RPL27A,RPL5,RPL6,RPL7A,RPS16,RPS23,RPS27A,RPS4X,RPS8,SLC25A3,SSB,TPI1
SMTNL1		other	Activated	2,000	8,93E-04	FLNC,GAPDH,HK2,HSP90AB1
CD3		complex	Activated	3,561	1,29E-10	AARS,ACTN4,ACTR3,ANXA1,ATP5C1,CAMK2A,FDPS,G6PD,GAPDH,GDI2,HNRNPA1,HNRNPF,HNRNPR,HSP90AA1,HSPA5,HSPA8,MAPK1,MDH2,NCL,NPM1,PDIA4,PFN1,PGAM1,PHB2,PRDX4,PSMA6,PSMC1,RAD23B,RHOC,RPL6,RPS14,SSB,STAT1,TARDBP,YARS
RICTOR		other	Activated	3,536	2,32E-19	ATP5A1,ATP5B,ATP5C1,NDUFA9,PSMA1,PSMA6,PSMB6,PSMB7,PSMC1,PSMC4,PSMC5,PSMD2,PSMD3,PSMD7,RPL11,RPL21,RPL23,RPL26,RPL6,RPL7A,RPL8,RPS11,RPS15,RPS18,RPS2,RPS23,RPS27A,RPS3,RPS5,RPS6,RPS8,UQCRC1
TFAP2A		transcription regulator	Activated	2,236	3,78E-03	ANXA1,GLO1,KRT5,PRDX1,RPL6,RPS5
JUNB		transcription regulator	Activated	2,219	7,13E-04	ACLY,COL1A1,COL1A2,EEF2,FASN,FN1,HMOX1,ITGAV	67 (8)
miR-16-5p (and other miRNAs w/seed AGCAGCA)		mature microrna	Activated	2,223	1,37E-02	ACTR1A,GFPT1,HMOX1,IGF2R,PDCD6IP,TPI1,UGDH,UGP2
mir-122		microrna	Activated	3,740	9,13E-11	ACTR1A,ALDOA,CLIC4,CSRP1,G6PD,IQGAP1,MAP4,MAPRE1,NPEPPS,PKM,PLIN3,SEPT2,TPD52L2,YARS
miR-1-3p (and other miRNAs w/seed GGAAUGU)		mature microrna	Activated	2,283	7,46E-08	ANPEP,ANXA2,CAP1,CSRP1,DDX5,EML4,FERMT2,G6PD,LASP1,PICALM,PPIB,PTBP1,SNX6,TAGLN2,TPM2,TRAPPC3
FBXO32		enzyme	Activated	2,219	1,02E-02	CALR,ERP44,HSPA5,HYOU1,PDIA3
COMMD1		transporter	Activated	2,236	1,48E-06	ALDOA,HK2,LDHA,PFKP,PGK1,STAT1	101 (5)
MAPK1	-1,580	kinase	Activated	2,051	7,92E-03	ANPEP,ARSB,CAPN2,EHD1,FLNC,FN1,HMOX1,ITGAV,LGALS1,LGALS3,PML,STAT1	179 (15)
Cdc42		enzyme	Activated	2,000	1,88E-03	CAPZA1,CTSD,FLNA,MYH9
FMR1	5,096	translation regulator	Activated	2,414	6,08E-07	ALDOA,CAMK2A,CFL1,EEF2,ENO1,GAPDH,PFKP,PPIA
PDX1		transcription regulator	Activated	2,236	2,04E-02	ALB,ANXA2,COL1A1,GOT1,ILK,MDH1,PHGDH
CD28		transmembrane receptor	Activated	2,828	6,29E-06	ACTR3,ANXA1,ATP5C1,CAMK2A,FDPS,GAPDH,HNRNPA1,HSPA8,NCL,PGAM1,PHB2,PRDX4,PSMA6,RAD23B,RHOC,RPL6,RPS14,SSB
sirolimus		chemical drug	Activated	3,416	2,53E-43	ACADVL,ANXA5,ATP5C1,B2M,CD151,CLIC1,COL1A1,COL1A2,CREG1,EEF1A1,EEF2,EIF4A1,ENO1,FASN,FN1,FSCN1,FUS,G6PD,HMOX1,HSP90AA1,HSP90AB1,HSPA4,HSPA5,LDHA,LDHB,LGALS3,MMP14,NCL,NDUFA9,NPM1,PDGFRB,PGK1,PKM,PML,PPIA,PRKAR1A,PSMA6,PSMB6,PSMB7,RAN,RPL15,RPL19,RPL21,RPL23,RPL27A,RPL5,RPL7A,RPL8,RPS14,RPS15,RPS16,RPS18,RPS2,RPS23,RPS27A,RPS3,RPS4X,RPS5,RPS6,RPS8,S100A4,SLC3A2,STAT1,TPI1,UBA1	178 (16)
ST1926		chemical drug	Activated	2,921	1,27E-23	ATP5A1,ATP5B,CCT2,CCT3,CCT6A,CFL1,CLIC1,EEF2,EIF3E,EIF4A1,ENO1,HSP90AA1,LGALS1,NARS,NPM1,PABPC1,PDIA3,PFN1,PSMD3,RPL19,RPL24,RPL6,RPL8,RPLP1,RPS15,RPS2,RPS27A,SLC25A3,YWHAE,YWHAZ
CD 437		chemical drug	Activated	2,722	6,85E-31	ALDOA,ATP5A1,ATP5B,ATP5C1,CCT2,CCT3,CCT6A,CLIC1,EEF2,EIF4A1,ENO1,FSCN1,HADHA,HNRNPA1,HNRNPC,HSP90AA1,HSPA8,LGALS1,NARS,NPM1,PABPC1,PCBP1,PDIA3,PFN1,PGAM1,PSMD3,RPL11,RPL19,RPL24,RPL8,RPLP1,RPS15,RPS16,RPS2,SLC25A3,STOML2,TUBA1A,UBE2N,YWHAZ
valproic acid		chemical drug	Activated	3,698	2,33E-06	CALR,CARM1,CD151,FDPS,FSCN1,HMOX1,HNRNPA1,HSPA5,PSMA1,PSMA6,PSMB6,PSMB7,PSMC1,PSMC4,PSMC5,PSMD2,PSMD3,PSMD7,S100A4,SERPINH1,SPCS2,YWHAH
arachidonic acid		chemical - endogenous mammalian	Activated	2,207	1,35E-02	COL1A2,FASN,G6PD,HMOX1,RPS14
phosphatidylethanolamine		chemical - endogenous mammalian			4,62E-02	STAT1
15-deoxy-delta-12,14 -PGJ 2		chemical - endogenous non-mammalian		0,035	1,38E-04	COL1A1,COL1A2,CTSD,FKBP4,FN1,GSN,HMOX1,HSPB1,P4HA1,PRDX1,STAT1	187 (19)
prostaglandin J2		chemical - endogenous non-mammalian		-1,432	1,10E-04	HMOX1,PSMA6,PSMB7,PSMC5,PSMD3
beraprost		chemical drug			1,01E-02	COL1A1,FN1
dinoprost		chemical - endogenous mammalian		-1,982	3,12E-02	HSPA4,PDIA4,YWHAE,YWHAZ
prostaglandin A1		chemical - endogenous non-mammalian			4,58E-02	HMOX1,HSPA4
5'-methylthioadenosine		chemical - endogenous mammalian			1,45E-02	COL1A1,COL1A2
5-N-ethylcarboxamido adenosine		chemical reagent		1,446	2,46E-02	ALB,COL1A2,HK2,HMOX1,RAC1
guanosine		chemical - endogenous mammalian			1,56E-02	HMOX1
inosine		chemical - endogenous mammalian		-1,183	1,18E-03	ANXA1,ANXA2,ANXA5,RHOC,TUBA1A
brivudine		chemical drug			4,62E-02	UBE2N
isobutylmethylxanthine		chemical toxicant		-0,816	2,36E-02	GAPDH,MAPK1,RAB5C,RAB7A,TPD52L2,TUBB
allopurinol		chemical drug		-1,633	2,04E-03	ANXA1,ANXA2,GSTM3,HMOX1,LGALS3,TUBB
azathioprine		chemical drug			1,22E-02	ACLY,CALR
PP2/AG1879 tyrosine kinase inhibitor		chemical - kinase inhibitor		0,277	6,40E-03	FN1,GFPT1,HMOX1,RAC1,RHOC	193 (17)
bosentan		chemical drug			4,67E-03	COL1A2,EZR,MSN	71 (7)
trapidil		chemical drug			4,62E-02	PDGFRB
L-tryptophan		chemical - endogenous mammalian			3,49E-02	ALB,S100A6
L-methionine		chemical - endogenous mammalian			4,54E-02	ALB,EEF1A1,HSPA5
glutamine		chemical - endogenous mammalian			4,12E-02	AARS,ACTC1,HSPA5,TUBB4A
L-isoleucine		chemical - endogenous mammalian			3,10E-02	ALB
L-leucine		chemical - endogenous mammalian			3,10E-02	ALB
heparin		chemical - endogenous mammalian		0,896	7,31E-04	ACADVL,ATP5A1,COL1A1,FN1,MMP14,NDUFA9	139 (18)
mannitol		chemical - endogenous mammalian			3,16E-02	COL1A1,FN1
streptozocin		chemical drug		0,843	4,86E-02	ALB,COL12A1,COL1A1,FASN,FN1,HMOX1,LGALS3
etoposide		chemical drug		-0,342	1,35E-02	COL1A2,CREG1,CTSD,EEF1A1,FASN,HK2,PEBP1
calcipotriene		chemical drug			2,84E-02	KRT10,KRT15
ursodeoxycholic acid		chemical - endogenous mammalian		-0,156	2,83E-03	COL1A1,COL1A2,FASN,LGALS3,PDGFRB	127 (11)
Srebp		group			1,21E-03	ACLY,FASN,G6PD
hydrogen peroxide		chemical - endogenous mammalian		0,033	5,98E-10	ANXA2,COL1A1,COL1A2,CTSD,DDAH2,EEF1A1,ENG,EZR,FASN,FDPS,FN1,GSTM3,HMOX1,HNRNPA1,HSPA5,PDIA3,PDIA4,PRDX1,PRDX2,PRKCSH,PSMC4,RAC1,RAN,RPL21,RPL5,RPL7A,SERPINH1,TAGLN	151 (17)
cerebroside 3-sulfate		chemical - endogenous mammalian			3,10E-02	ITGAV
Rp-cAMPS		chemical - kinase inhibitor			3,04E-03	ALDH2,HMOX1,MMP14
nitrofen		chemical toxicant		0,000	2,85E-03	AGTRAP,CLIC4,ENO1,HYOU1
meldonium		chemical drug			6,41E-03	GOT2,HADHA
nilotinib		chemical drug			2,00E-04	COL1A1,COL1A2,FN1
prednisolone		chemical drug		1,667	9,97E-03	EIF4G1,HSP90AA1,HSPA8,MYH9,PFKP,PGK1,PRDX1,PRDX2,STAT1
cortodoxone		chemical - endogenous mammalian			1,56E-02	FN1
dexamethasone		chemical drug		0,538	4,85E-16	ACTR3,ALB,ALDH1B1,ANXA1,ASPH,B2M,CALR,CANX,CAPN1,CFL1,CLIC1,CLIC4,CNN2,COL1A1,COL6A1,COPA,CREG1,CTSD,CTSL,EEF1A1,EZR,FASN,FKBP4,FLNB,FN1,G6PD,GAPDH,GNAQ,GOT1,GSTM3,HADHB,HLA-A,HMOX1,HNRNPAB,HNRNPF,HNRNPH1,HSPA5,HSPA6,HSPA8,IQGAP1,ITGAV,KPNB1,LDHA,LGALS1,LGALS3,MAPK1,MARCKS,MMP14,NPM1,P4HA1,P4HA2,PABPC1,PEBP1,PFKP,PLOD3,PRDX6,PRKAR1A,PSMA1,RPL26,RPL5,RPS23,RPS6,SCARB2,SEC22B,SPTBN1,STAT1,TAGLN,TPM…	195 (20)
kawain		chemical - endogenous non-mammalian			4,62E-02	HMOX1
dasatinib		chemical drug		-0,132	1,51E-04	COL1A1,COL1A2,FN1,RPS6	178 (12)
cetuximab		biologic drug			1,70E-02	FN1,HSPB1
cardiotoxin		chemical - other			1,37E-04	B2M,COL1A2,EZR,G6PD,HSP90AA1,HSPA5,MYH9,NPM1,PGAM1,RANBP1
alpha-amanitin		chemical toxicant			1,96E-02	COL1A1,CTSD
Diphtheria Toxin		chemical reagent			2,53E-02	COL1A2,CTSD
ABLIM2		other			1,56E-02	TAGLN
sunitinib		chemical drug		0,000	6,16E-03	COL5A1,COL6A1,CTNNA1,FN1
aliskiren		chemical drug			4,62E-02	FN1
benfotiamine		chemical drug			4,62E-02	TKT
PRR5		other			1,56E-02	PDGFRB
RETNLB		other		-0,152	3,26E-02	COL1A1,COL1A2,FN1,MSN
methapyrilene		chemical drug		-0,213	1,99E-06	ACAA1,ALB,ALDOA,ANXA2,ANXA5,EEF1A1,HMOX1,HSPA5,RPS8,SLC3A2,TUBB,YWHAZ
dichlorvos		chemical toxicant			1,56E-02	PPIA
Creb		group		-1,463	7,19E-03	ARPC5,CSRP1,DDX39B,FLNB,FSCN1,GSTM3,KRT1,LASP1,PCOLCE,PGK1,PLIN3
Pkg		group			5,31E-03	HK2,PRDX2,VCL
PI3K (complex)		complex		0,369	4,93E-03	CCT6A,COL1A1,CTSD,FN1,G6PD,HK2,HMOX1,LASP1,MMP14,NCL,PRDX2	180 (18)
Tgf beta		group		-0,419	3,59E-03	COL1A1,COL1A2,ENG,FN1,FSCN1,HMOX1,HNRNPAB,ILK,KRT1,TAGLN	119 (11)
ERK1/2		group		-0,965	1,76E-03	B2M,CALR,COL1A1,ENO1,EZR,HLA-A,HSPA5,MAPK1,PSMB6,RAC1,RHOC,S100A6	179 (16)
Nos		group			1,96E-02	ADH5,HMOX1
mGLUR Group I		group			3,50E-03	CAMK2A,FMR1
p70 S6k		group			5,31E-03	EEF1A1,EEF2,FASN
RNA polymerase II		complex			2,03E-02	ACTC1,B2M,COL1A2,ENO1,GAPDH,GOT1,MAPK1,RPS3,RPS6
MAP2K1/2		group		0,747	1,88E-02	HK2,HMOX1,HSPA5,HSPB1
thymidine phosphorylase		group			1,56E-02	MARCKS
Dynamin		group			4,62E-02	ITGAV
Ras		group		1,664	1,29E-02	ANPEP,HMOX1,NPM1,PML,PRDX1,STAT1
Ubiquitin		group			9,28E-03	HSP90AA1,HSPA4,HSPA5
Tropomyosin		group			4,62E-02	TPM2
Fibrin		complex			4,58E-02	FN1,TAGLN
Jnk		group		1,178	3,57E-02	ANXA5,COL1A1,CRIP2,FN1,HMOX1,HSPA5,MMP14
Pde		group			8,15E-03	ATP5A1,HMOX1
Histone h3		group			2,10E-03	B2M,CKAP4,COL1A2,CRIP2,CTNNA1,FASN,FMR1,G6PD,GAPDH,IGF2R,RPS6,SEC31A,TAGLN,UQCRC1,WDR1
Mek		group		0,503	3,17E-02	ABCE1,ANPEP,COL1A2,FASN,HSPB1,MMP14,PDGFRB
Rock		group			3,50E-02	CDC42,COL1A1,FN1
TFIIH		complex			4,62E-02	COL6A1
triclosan		chemical drug			2,84E-02	COL1A1,HMOX1
methysticin		chemical reagent			4,62E-02	HMOX1
ZFAS1		other			4,62E-02	MMP14
PDGF BB		complex		1,665	4,54E-05	EIF4G1,FASN,FHL1,FLNA,FN1,HMOX1,LGALS3,MMP14,PCOLCE,PDGFRB,PDLIM1,PFN2,RPS14,RPS6,TAGLN,UGDH	110 (18)
Smad2/3-Smad4		complex			2,84E-02	COL1A1,COL1A2
PPARë±-RXRë±		complex			2,24E-02	ACAA1,GOT2
AMPK		complex		1,513	3,03E-02	FASN,FSCN1,HMOX1,LDHB,STAT1
Esr1-Estrogen-Sp1		complex			4,62E-02	CTSD
maslinic acid		chemical - endogenous non-mammalian			1,80E-03	ACTN1,CFL1,EIF4G1,MSN,NCL,YWHAE
LDL		complex		0,777	1,24E-03	CAPN1,CAPN2,FDPS,HMOX1,HSPA5,HYOU1,ITGAV,LASP1,MMP14,PSMC5,RANBP1	209 (21)
Ifn gamma		complex		0,600	1,54E-02	COL1A1,FN1,MAPK1,PML,STAT1
avobenzone		chemical drug			1,56E-02	COL1A1
oleoyl-estrone		chemical drug			6,00E-03	ACADVL,FASN,G6PD
thymoquinone		chemical - endogenous non-mammalian			3,31E-02	COL1A1,HMOX1,PKM
SFTPA2		other			3,10E-02	HSPA5
BMS-690514		chemical drug			1,46E-02	HSP90AA1,HSPA4,HSPA8
RAB1B		other			1,46E-02	COPG1,SEC22B,SEC31A
PLIN5		other			9,28E-03	ACADVL,ESD,HMOX1
T3-TR-RXR		complex			2,60E-02	ENO1,FASN,PFKP
GnRH analog		biologic drug		0,425	5,14E-13	ACTN1,ACTN4,ATP5A1,CALR,COL6A1,CRIP2,DDOST,FN1,GDI2,GSTO1,HADHB,HSP90AB1,KRT10,MAPK1,NARS,NME2,PABPC1,PDGFRB,PPIA,PSMA6,PSMB7,RAB5C,RAN,SEC22B,TUBA1A,VAT1,VCL,VCP
CpG 10101		chemical drug			4,62E-02	STAT1
ERK		group		0,478	1,14E-02	ACTN1,COL1A1,FN1,GOT1,HMOX1,MMP14,SPTBN1,STAT1,TUBA1A
tubulin (complex)		complex			1,56E-02	GNAQ
peoniflorin		chemical drug		-0,684	3,52E-10	ATP5A1,ENO1,GLO1,HMOX1,PDIA3,PSMB7,TUBB,UBE2N
ALKBH5		enzyme			1,07E-02	CTSD,EIF4G1,HSPA8,PRDX4,UBA1
SLC4A5		transporter			3,10E-02	SPTBN1
HIST1H1T		other		-1,633	2,30E-03	ARPC5,B2M,FDPS,FKBP4,HSPA4,PHB2
MCU		ion channel			1,43E-03	ATP5A1,NDUFA9
HACE1		enzyme			1,56E-02	RAC1
SLIT3		other			3,10E-02	CDC42
DOT1L		phosphatase			4,50E-07	PABPC1,PPIA,RPL19,RPS2,RPS23,TUBA1C
IgG		complex		1,508	6,36E-05	ARSB,B2M,CALR,EZR,FN1,HSPA5,HSPB1,KRT10,KRT15,LGALS1,LGALS3	78 (10)
FSH		complex		0,588	2,47E-07	ACTN1,ACTR2,CAPZA1,EZR,FLNC,GNB1,GOT1,HK2,ILK,P4HA2,PGK1,PKM,PLIN3,PPP2R1A,PRKAR1A,PSMD3,RAB1A,RAB5C,STAT1,TPM2,TUBA1A,VCL
RAB7B		peptidase			3,50E-03	CTSD,IGF2R
LPIN1		phosphatase			7,54E-03	ACADVL,FASN,FDPS	30 (3)
ABCA12		transporter			1,56E-02	GBA
l9Rl3		other			3,10E-02	HMOX1
BDNF		growth factor		-1,606	2,40E-09	ANXA2,ANXA5,CAMK2A,FLNA,FLNB,FSCN1,GNAQ,GPS1,HADHA,HSP90AA1,HSPA5,LGALS1,MAPK1,P4HA1,PLXNB2,PTBP1,RNH1,RPS23,SERPINH1,TAGLN,TPP1,TUBA1A
anthralin		chemical drug			2,36E-03	KRT1,KRT2
PNPLA2		enzyme			1,99E-02	ACADVL,FASN,HSPA5
SLV320		chemical drug			3,10E-02	COL1A1
RHOJ		enzyme			1,89E-04	ANXA1,GSN,MYH9,PPP2R1A
NPC1		transporter			4,48E-03	CTSD,LGALS3,MMP14,STAT1	49 (7)
MGEA5		enzyme		1,789	1,55E-06	ACTN4,CAPN1,CD151,FDPS,FERMT2,FLNA,FLNB,FN1,FSCN1,G6PD,GSN,HSP90AB1,MMP14,NDUFA9,PDCD6IP,PLIN3,PRDX4,S100A6,STAT1,TUBA1A
FBXL17		other			1,56E-02	HMOX1
ZNF76		other			3,10E-02	TCP1
NANOG		transcription regulator		0,816	1,11E-02	FUS,HNRNPH1,LGALS1,S100A6,SEC22B,YWHAE
LIN28A		other			3,04E-03	FUS,HNRNPF,TARDBP
SCGB3A2		other			4,86E-03	CTSD,MMP14
MKL2		transcription regulator		-0,447	3,22E-04	CD151,CNN2,FLNA,HLA-A,MYH9,TAGLN,VCL
FXN		kinase			1,56E-02	ACLY
FOXD2		transcription regulator			1,56E-02	PRKAR1A
SH2D5		other			1,56E-02	RAC1
BRIP1		enzyme			1,56E-02	HMOX1
Csl		enzyme			1,56E-02	PDGFRB
ABLIM3		other			1,56E-02	TAGLN
ELOVL2		enzyme			4,62E-02	FASN
RBM17		other			3,10E-02	FN1
IPMK		kinase		-1,890	2,99E-08	CSRP1,FLNA,FLNC,HSP90AB1,MYL6,PFN1,TAGLN2
DNAJC24		other			1,56E-02	EEF2
CYB5R4		enzyme			3,54E-03	FASN,HMOX1,HSPA5	59 (7)
OMA1		peptidase			1,82E-03	ACADVL,FASN,NDUFA9
PREX1		other			1,56E-02	RAC1
ZBTB20		transcription regulator			4,54E-02	FASN,LDHB,UGDH
VRK2		kinase			3,10E-02	TCP1
SNORD21		other			1,56E-02	HLA-A
T 0070907		chemical reagent			5,69E-04	COL1A1,COL1A2,HMOX1	63 (7)
GALNT6		enzyme			4,62E-02	FN1
CREBZF		transcription regulator			4,62E-02	FASN
PRKAG3		other			4,69E-03	ASPH,CTNNA1,GOT1,HSPA5,MAP4,PLIN3,RPL5,UGP2
PNPLA8		enzyme			6,41E-03	HMOX1,HSPA5	32 (4)
LMF1		other			1,56E-02	CANX
MYOC		other			4,92E-02	ANXA1,FN1,FSCN1,HSPA5
EDEM1		enzyme			4,62E-02	HSPA5
ENTPD5		enzyme			2,36E-03	COL1A1,COL1A2
AFF4		transcription regulator			8,15E-03	HNRNPH1,PTBP1
NDUFAF3		other			4,62E-02	CTSD
SIRT6		enzyme			1,14E-02	FASN,IGF2R,RPL23,RPL6
ABRA		other			3,10E-02	TAGLN
Collagen(s)		complex			3,31E-02	FN1,IARS,SERPINH1
MSRA		enzyme			4,62E-02	HMOX1
gentamicin		chemical drug		1,964	3,32E-10	ACAA1,CALR,CAPZA1,CTSD,EEF1A1,HMOX1,HSP90AA1,HSPA5,HSPB1,HYOU1,NCL,NPM1,PDIA4,PHGDH,PTBP1,RUVBL1,SFPQ,SSB,TUBB,VAT1,YWHAH
bee venom		chemical - endogenous non-mammalian			1,81E-02	EHD1,HSPB1,ITGAV,MSN,MYH9
RRP1B		other			2,74E-05	HSP90AA1,HSP90AB1,RPL11,RPL19,RPL6,RPS14,RPS3,RPS5,RPS8
IGF1R		transmembrane receptor		0,845	1,34E-11	ACTN4,ALDOA,ATP5A1,ATP5B,CAPG,CDC42,COL1A1,CTSD,FASN,FLNC,HADHA,HSPA5,IGF2R,KRT5,LASP1,NDUFA9,PRKAR1A,RAB1A,RAC1,RPL24,S100A4,UQCRC1	123 (14)
EPN3		other			3,10E-02	EHD1
SRFBP1		other			4,62E-02	ACTC1
SOX11		transcription regulator		1,446	7,15E-03	DBN1,MYO1B,SEPT2,STAT1,TUBA1A
VIMP		other			2,24E-02	FASN,HSPA5
FUT8		enzyme			4,21E-02	ALDH2,GSTM3
CHMP3		other			1,56E-02	IGF2R
Integrin alpha 4 beta 1		complex			4,62E-02	MMP14
SRC (family)		group		0,000	5,28E-03	FN1,ITGAV,S100A4,STAT1	184 (19)
2-(3-chlorophenylamino)phenylacetic acid		chemical drug			4,62E-02	FN1
CREB3L2		transcription regulator			1,01E-02	HSPA5,SEC23A
HDGF		growth factor			4,62E-02	COL1A1
COL1A1	-4,780	other			1,70E-02	CLIC4,COL1A1
SPDEF		transcription regulator			4,22E-03	COL1A1,COL5A1,COL6A1,CYFIP1,LASP1
CACNA1C		ion channel			3,50E-03	ANXA2,ENO1
FH		enzyme			7,50E-04	HMOX1,LDHA,TKT
VGLL3		other			7,50E-04	COL12A1,COL1A1,COL1A2
ZDHHC2		enzyme			3,10E-02	CD151
MKX		transcription regulator			2,36E-03	COL1A1,COL1A2
BMPR2		kinase			4,96E-02	CLIC4,FN1
NSD1		transcription regulator			1,21E-03	CTSD,KRT10,KRT2
HSD17B13		enzyme			3,10E-02	FASN
C11orf31		other			3,10E-02	GLB1
MED28		other			4,86E-03	CNN2,TAGLN
FAM3B		cytokine			5,31E-03	FN1,LDHA,LGALS1
SUCO		other			7,23E-04	COL1A1,COL1A2
RIC8A		other			1,56E-02	GNAQ
GLIS2		transcription regulator			3,16E-02	COL1A1,MMP14
NCEH1		enzyme			3,10E-02	HSPA5
SDF4		other			1,56E-02	HSPA5
DPH2		other			1,56E-02	EEF2
KDM4A		transcription regulator			4,62E-02	FHL1
KDM6B		enzyme			4,58E-02	FN1,PPIA
TINCR		other			6,41E-03	KRT1,KRT10
FZD8		g-protein coupled receptor			1,70E-02	COL1A1,FN1
SEMA7A		transmembrane receptor			4,67E-03	COL1A1,COL1A2,FN1
SBDS	0,000	other			1,23E-02	HSP90AB1,HSPA5,HSPA6,PSMD7,RAC1
Raet1a		other			1,56E-02	HLA-A
CHCHD6		other			1,56E-02	IMMT
PACS2		other			3,10E-02	HSPA5
Alpha catenin		group		0,219	1,11E-02	COL1A1,COL1A2,COL5A1,COL6A1,ENG,RHOC
Growth hormone		group		-0,000	4,94E-02	ALB,COL1A1,FASN,FN1,G6PD
KIAA1524		other		1,000	1,61E-02	LASP1,NCL,PDGFRB,RHOC
FILIP1		other			1,56E-02	FLNA
PACS1		other			3,10E-02	IGF2R
oxymatrine		chemical drug			4,96E-02	FN1,HMOX1
Eif2		complex			4,62E-02	HSPA5
Cadherin		group			1,56E-02	CDC42
Ap1 gamma		group			4,62E-02	HLA-A
black raspberry extract		chemical drug			2,75E-10	ACTN4,ACTR2,AHNAK,ANXA2,DDX5,HMOX1,HSP90AA1,MSN,PHGDH,PRKAR1A,PSMA6,RAB1A,RAD23B,TXNL1,YWHAH
ruxolitinib		chemical drug			3,10E-02	COL1A1
Eotaxin		group			4,62E-02	MAPK1
estrogen receptor		group		0,302	1,12E-03	ANXA1,CAPG,COL12A1,COL5A1,COL6A1,FLNC,FN1,HSP90AA1,KRT15,MMP14,MSN	60 (5)
Fetal Hemoglobin		complex			4,62E-02	HMOX1
Collagen type I		complex			1,98E-02	COL1A1,FN1,MMP14,RAC1
Lh		complex		0,788	2,38E-09	ACTN1,ACTR2,CAPZA1,EZR,FLNC,GNB1,HK2,ILK,P4HA2,PGK1,PLIN3,PPP2R1A,PRKAR1A,PSMD3,RAB1A,RAB5C,STAT1,TPM2,TUBA1A,VCL
TH17 Cytokine		group			4,62E-02	LGALS1
HMGA1		transcription regulator		-0,333	4,73E-04	B2M,COL1A1,COL1A2,GSN,KRT10,RAN,RPL7A,SERPINH1,TAGLN
PNU282987		chemical reagent			4,62E-02	HMOX1
EIF2AK3		kinase			4,63E-03	AARS,HSPA5,IARS,NARS,SARS,YARS	27 (3)
thymidine kinase		group			1,56E-02	PRKDC
TRAM2		other			3,10E-02	COL1A1
dinaciclib		chemical drug			3,10E-02	HSPA5
ABCB4		transporter		1,057	1,32E-03	COL1A1,COL1A2,LGALS3,PDGFRB
panobinostat		chemical drug		1,067	2,85E-03	CDC42,FLNA,RAC1,YWHAZ
POLG		enzyme			1,93E-06	RPL23,RPL27A,RPL5,RPS16,RPS27A,RPS5
IgG1		complex			4,58E-02	ITGAV,PDIA3
botulinum toxin type A		biologic drug			3,10E-02	S100A4
glucuronyl glucosamine glycan sulfate		chemical drug			4,62E-02	FN1
xanthohumol		chemical - endogenous non-mammalian			1,99E-02	ANXA1,FASN,HMOX1
Collagen type IV		complex			4,21E-02	MMP14,TAGLN
hyaluronidase		group			3,10E-02	FN1
ATP7B		transporter		-1,000	3,13E-03	ACLY,FASN,FDPS,HIST1H1C
RBM5		other		0,946	6,80E-05	ANXA1,HSP90AA1,MYO1B,RAB1A,SERPINH1,UBA1
DMRT1		transcription regulator			3,26E-02	IGF2R,MAPK1,P4HA1,VCL
MYO1C	-2,878	other			3,10E-02	GSN
STAT3		transcription regulator		0,568	3,46E-03	COL1A1,COL1A2,COL5A1,CTSL,FASN,FERMT2,FN1,FSCN1,HK2,HLA-A,HMOX1,ITGAV,LDHB,PDIA4,PML,STAT1,TAGLN	168 (17)
SEMA5A		transmembrane receptor			3,10E-02	RAC1
SLC9A3R1		other			1,82E-03	EZR,MSN,S100A4
TRDN		other			3,10E-02	ASPH
VWF		other			4,62E-02	YWHAZ
MAX		transcription regulator			1,13E-02	ACTC1,HK2,NCL,NPM1,PDGFRB
baicalin		chemical - endogenous non-mammalian		-1,000	6,16E-03	COL1A1,HMOX1,RAD23B,TAGLN
E2F1		transcription regulator		1,678	1,70E-12	ACTR1A,ACTR3,CALR,CCT2,CCT4,CLIC1,CRIP2,DDAH2,DDX39B,FHL1,HADHA,HIST1H2BJ,HNRNPK,HNRNPR,HSPA8,KRT1,KRT10,MDH1,NCL,PRKDC,PSMD2,RAB1A,RAN,RANBP1,RPS16,RUVBL1,SLC3A2,TXNL1,UGDH,VCP,YARS,YWHAE	41 (2)
IRS1		enzyme			1,39E-04	ACTC1,ACTR3,AP2A1,ATP5A1,COL6A1,DBN1,FASN,FHL1,MMP14
interferon beta-1a		biologic drug			7,52E-09	CCT4,CCT6A,ENO1,KRT1,LGALS1,PGAM1,PGK1,PPIA,RAN,RPL19,RPL24,RPL26,RPL27A,STAT1
Ins1		other		-1,510	1,39E-04	ALB,COL1A1,FASN,G6PD,GAPDH,GDI2,HK2,HNRNPK,LDHA,LDHB,MAPK1,PPIB,RPS14,UBE2D2,UQCRC1	168 (17)
CTS-1027		chemical drug			3,10E-02	COL1A1
ATXN2		other			3,10E-02	PABPC1
SRF		transcription regulator		-1,219	7,50E-04	ACTC1,CAP1,CNN2,CSRP1,FHL1,FLNA,GSN,MYH9,MYO1B,NPM1,PPIA,RNH1,TAGLN,VCL	18 (3)
DOCK1		other			1,56E-02	RAC1
LPXN		transcription regulator			4,62E-02	TAGLN
AZD2014		chemical drug			1,56E-02	HMOX1
SCAP		other			5,00E-02	ACLY,FASN,FDPS
Raet1b		other			4,62E-02	HLA-A
kahweol		chemical - endogenous non-mammalian			4,62E-02	HMOX1
SRI		transporter			1,56E-02	HSPA5
IGF1		growth factor		-0,034	2,01E-04	ANPEP,COL1A1,CTSD,DDX5,FASN,FN1,GAPDH,HMOX1,HSPA5,ITGAV,LASP1,MAPK1,MMP14,PCOLCE,PDGFRB,SEC23A,UBE2D2	208 (21)
HAND2		transcription regulator		-0,132	7,14E-03	ACTC1,COL1A1,COL1A2,S100A4
LARP1		translation regulator			1,43E-03	PABPC1,RPS6
ALDH2	6,309	enzyme			4,96E-02	PHGDH,SLC3A2
AP1M1		transporter			3,10E-02	HLA-A
Ku		complex			3,10E-02	ADH5
PI3K (family)		group		0,277	1,02E-02	CTSD,FASN,HMOX1,HSPA5,PKM
NELFB		other			1,45E-02	COL6A1,RPS3
cercosporin		chemical - endogenous non-mammalian			4,62E-02	FN1
TFEC		transcription regulator			3,16E-02	MYH9,PSMA6
CTSD	1,917	peptidase			4,62E-02	EEF2
HOXB8		transcription regulator			4,62E-02	TAGLN
COL9A1		other			1,96E-02	COL12A1,FN1
PTEN		phosphatase		0,792	1,69E-03	ACAA1,ANXA1,ASPH,CSRP1,FASN,HADHA,HADHB,LDHB,LGALS3,MDH1,MMP14,PDGFRB,PGK1,RPS6,SEC23A,TRAPPC3	152 (17)
VHL		transcription regulator			3,71E-03	CFL1,FN1,GLO1,HMOX1,MMP14,RPS6,TAGLN	104 (9)
HDAC5		transcription regulator			1,00E-02	ATP5B,HK2,RAD23B,TAGLN
CXCL8		cytokine			3,12E-02	ANXA1,COL12A1,LGALS3,RAC1
MXD1		transcription regulator			1,01E-02	EIF4A1,EIF4G1
UCP2		transporter			1,50E-03	FASN,HK2,PKM	165 (17)
SMAD2		transcription regulator		1,969	4,12E-02	FN1,HMOX1,RAC1,TPM2
UPF3B		transporter			1,56E-02	UPF1
SLC13A1		transporter		1,414	9,78E-05	ACLY,HK2,HSPA5,HSPA8,HSPB1,RPL8,TUBA1C,YARS
TAT		enzyme			3,10E-02	GLB1
ACACA		enzyme			6,41E-03	ACLY,FASN
ZFHX3		transcription regulator			1,13E-02	ALB,HLA-A,RPS14,SSB,TUBA1A
YWHAG		other			5,19E-05	CCT6A,GPI,HYOU1,PRDX6	32 (3)
MKL1		transcription regulator		-0,408	4,43E-05	ACTC1,CD151,CNN2,FLNA,HLA-A,MYH9,PFN2,RAC1,TAGLN,VCL	18 (3)
EPAS1		transcription regulator		0,333	6,12E-05	CEMIP,ENO1,FASN,FHL1,FN1,HIST1H1C,HSPA4,HSPA5,ITGAV,LDHA,MMP14,UGP2
CYP2E1		enzyme			3,84E-02	COL1A2,HMOX1
USF1		transcription regulator		-1,034	2,71E-05	AGTRAP,B2M,FASN,FMR1,IGF2R,MYH9,P4HA1,PRKAR1A
PRL		cytokine		0,600	6,89E-08	ACTR3,ANXA2,ANXA5,B2M,CAPN2,COL1A1,COL1A2,COL5A1,CTSD,DDX39B,ENO1,FN1,KRT15,KRT5,MMP14,MSN,PCOLCE,PDIA4,STAT1	171 (17)
SOX4		transcription regulator		-0,333	2,25E-03	ALDH1B1,CAPN2,CTNNA1,DDAH2,FHL1,FN1,LMO7,TUBA1A,UCHL1
MIA		other			6,41E-03	FN1,MMP14
NRF1		transcription regulator			3,90E-02	FMR1,HMOX1,MOGS
WNT1		cytokine			4,80E-02	EEF1A1,EIF4G1,FN1,KRT5,RPS6
PAIP2		translation regulator			1,56E-02	CAMK2A
PPARG		ligand-dependent nuclear receptor		-1,982	9,36E-07	ACAA1,ACLY,ALDH9A1,COL1A1,COL1A2,CTSL,FASN,FDPS,FN1,GAPDH,HADHA,HADHB,HK2,HMOX1,HYOU1,MDH1,MMP14,NPEPPS,SNX1,TAGLN,TKT,TUBB,YWHAE	179 (15)
NREP		other			2,24E-02	PDGFRB,TAGLN
ALB	3,251	transporter			3,13E-02	ALB,COL1A1,HSPA5
EHD4		enzyme			1,56E-02	EHD1
PRKAA2		kinase		-0,254	7,36E-03	ALB,FASN,FN1,HSPA5,LDHA,PCOLCE	129 (11)
AGT		growth factor		0,251	1,50E-03	CALR,COL1A1,COL1A2,COL6A1,DDAH2,ENG,FASN,FN1,GFPT1,HMOX1,HSPB1,ITGAV,MYH10,NCL,PFN1,RAC1	158 (18)
LSM10		other			1,56E-02	HIST1H1C
A2M		transporter			2,44E-02	ACLY,FASN,HSPA5
STAT4		transcription regulator		-0,862	2,61E-03	AHNAK,ASPH,COPG1,DDAH2,FSCN1,P4HA2,PFN2,PRDX6,S100A4,STAT1
GDF2		growth factor		0,000	4,59E-02	COL1A1,ENG,SLC3A2,YWHAH
MKNK1		kinase		0,258	5,35E-11	ANXA2,ANXA5,CAMK2A,FLNA,FLNB,GNAQ,GPS1,HADHA,MAPK1,PLXNB2,PTBP1,RNH1,SERPINH1,TAGLN,TPP1
ROCK2		kinase			1,58E-02	KRT1,KRT10,MSN
CBS/CBSL		enzyme			1,50E-03	EEF1A1,GOT1,GOT2
ARFGEF2		other			3,10E-02	FLNA
MAP2K1		kinase		0,342	5,99E-03	COL1A1,COL1A2,ENO1,FASN,FLNA,HSPA5,LGALS3,MMP14	150 (19)
MAT2B		enzyme			4,62E-02	HMOX1
PPARD		ligand-dependent nuclear receptor		-1,142	1,71E-05	ACAA1,ACADVL,ALDH2,ALDH9A1,FASN,FN1,GOT2,ILK,LDHA,LDHB,S100A6,STAT1,YWHAE	147 (14)
CIITA		transcription regulator		-1,212	2,09E-03	B2M,COL1A1,COL1A2,HLA-A	45 (6)
MAPK11		kinase			9,28E-03	CALR,HMOX1,PRDX1	38 (3)
ZNF224		other			3,10E-02	ALDOA
CNGA3		ion channel			4,19E-04	CAPN1,CAPN2,HSPA5
CNGB3		ion channel			3,50E-03	CAPN2,HSPA5
ARHGDIG		other			3,16E-02	ANXA1,MARCKS
COL3A1		other			1,56E-02	FN1
H2AFZ		other			3,84E-02	ALB,RPS6
CELA1		peptidase			3,10E-02	HLA-A
PTP4A3		phosphatase			2,19E-03	FN1,HSP90AA1,PCBP1
MAT1A		enzyme			4,21E-02	ALB,PRDX6
IL27		cytokine		-1,985	1,41E-01	B2M,HLA-A,SPTBN1,STAT1
PDGFB		growth factor		0,119	1,95E-03	COL1A1,COL1A2,FN1,MYL6,PDGFRB	186 (17)
ITGAV	7,047	transmembrane receptor			1,71E-02	COL1A1,COL1A2,FN1
PRPH		other			3,10E-02	TARDBP
PSMB9		peptidase			8,15E-03	HLA-A,RPS3
CDK9		kinase			9,83E-04	COL1A1,G6PD,HNRNPH1,NCL,PTBP1
ETV4		transcription regulator			1,23E-02	FN1,KRT5,MMP14
CAT		enzyme		-0,068	8,22E-03	COL1A1,FN1,HMOX1,HSPA4	197 (20)
GPER1		g-protein coupled receptor			3,49E-02	FASN,HSPA5
HIF1A		transcription regulator		-1,419	5,62E-11	ALDOA,CEMIP,CTSD,EIF4G1,ENG,ENO1,FHL1,FN1,FSCN1,GAPDH,GPI,HIST1H1C,HK2,HMOX1,HSPA4,HSPA5,HSPB1,ITGAV,LDHA,LGALS1,NPM1,P4HA1,P4HA2,PGK1,PKM,PPIA,TPI1	176 (14)
LOXL2		enzyme			1,45E-02	FN1,MMP14
IL5		cytokine		-0,447	2,13E-08	ALDOA,ANXA2,CKAP4,ENO1,HSPA5,HSPA6,ITGAV,LMO7,MTDH,MYADM,P4HA1,PDLIM1,PFKP,PKM,PRDX4,S100A4,S100A6,SFPQ,SPCS2,TPI1
MBTPS1		peptidase			1,70E-02	FASN,FDPS
ZBTB33		other			2,24E-02	PGK1,S100A4
UBA2		enzyme			1,56E-02	ALB
ZNF148		transcription regulator			2,24E-02	FN1,STAT1
MYOCD		transcription regulator		-0,983	1,49E-03	ACTC1,COL1A1,COL1A2,FN1,S100A4,TAGLN
ITGB1		transmembrane receptor		-0,394	1,18E-02	COL1A1,COL1A2,FLNA,ITGAV,RAC1
CEBPA		transcription regulator		0,324	1,12E-04	ACLY,ALB,ANPEP,ANXA1,CDC37,CKAP4,COL1A1,COL1A2,CREG1,CTNNA1,FASN,FHL1,GAPDH,HMOX1,HSPA5,LGALS1,PFN2,VCL	150 (13)
FKBP4	-4,217	enzyme			2,84E-02	FASN,PRDX6
EHHADH		enzyme			2,24E-02	ACAA1,FASN
IDH1		enzyme			2,09E-03	FASN,FN1,PGK1,SERPINH1	60 (7)
PTPA		phosphatase			3,10E-02	VCP
PDGF (family)		group			8,15E-03	CALR,PDIA3
PKIA		other			1,43E-03	FN1,PRKAR1A
ACOX1		enzyme		0,651	1,97E-03	ACAA1,ACADVL,ANXA2,FASN,GOT1,HSPA5,LGALS3,TAGLN2	42 (4)
COL18A1		other		1,054	4,93E-04	FN1,HK2,ITGAV,LDHA,MAPK1,STAT1,TUBA1A	71 (7)
FN1	4,475	enzyme		0,645	7,35E-11	ACTN4,ACTR2,CANX,CAPN2,CCT4,CLIC4,COL1A1,CTSD,FERMT2,FLNA,FN1,GDI2,ITGAV,MARCKS,MMP14,PRKAR1A,PSMC1,PTBP1,TAGLN,YWHAZ	150 (20)
MTOR		kinase		-1,340	1,67E-13	ACLY,DDAH2,EIF3A,ENO1,FASN,FDPS,FN1,HADHA,HADHB,HSP90AB1,HSPB1,LDHB,MDH1,MDH2,PFKP,PFN1,PKM,PPIB,PRKAR1A,PTBP1,RPS11,RPS18,SEC22B,STAT1,TXNL1,UGGT1	141 (10)
OSMR		transmembrane receptor			3,84E-02	ALB,FASN
RUNX1		transcription regulator		-0,816	1,30E-03	ALB,ANXA2,ENG,FSCN1,IGF2R,ITGAV,KRT1,MYH10,MYH9
PRKG1		kinase			1,12E-02	COL1A1,FN1,TAGLN
LIMS1		other			6,41E-03	CTNNA1,ILK
IL3		cytokine		0,997	1,78E-11	ALDH2,CALR,EEF1A1,FASN,FUS,HK2,HLA-A,HSPA5,ITGAV,KPNB1,MYO1C,NARS,NCL,PHGDH,PSMB7,PSMC4,RAN,RANBP1,RPL11,RPL5,RPL6,RPS14,RPS16,RPS3,RPS6,SLC3A2	32 (2)
Rcan1		other			1,56E-02	FLNA
SP100		transcription regulator			3,84E-02	HSPA6,HSPA8
MAPT		other			6,93E-21	ALB,ALDOA,ATP5A1,ATP5B,ATP5C1,CANX,CAP1,CAPN1,CFL1,ENO1,GAPDH,GDI2,GLO1,GOT2,HSP90AA1,HSPA5,HSPA8,MAPK1,MDH1,PEBP1,PGAM1,PGK1,PKM,PPIA,PRDX6,SEPT11,TPI1,TUBA1A,TUBA1C,TUBB,UCHL1,YWHAE,YWHAZ	176 (5)
ELAVL1		other			2,56E-04	EIF4G1,FLNA,HMOX1,NCL,PCOLCE,RPS14,RPS6
LGALS1	-14,090	other			4,11E-02	FN1,LGALS1,LGALS3
VEGFA		growth factor		1,023	3,00E-03	ADH5,ALDH2,ANPEP,CLIC4,COL1A1,FN1,HMOX1,HSPA5,ITGAV,MDH2,NME2	155 (18)
SPTLC2		enzyme			2,24E-02	COL1A1,HSPA5
SMAD7		transcription regulator		-0,196	8,79E-04	COL1A1,COL1A2,COL6A1,FN1,HMOX1,RAC1,TAGLN,TPM2	142 (15)
IRF4		transcription regulator		1,929	1,83E-05	B2M,EZR,HSPA8,MAPRE1,PPIB,PSMA1,RAB7A,RAC1,RPL6,STAT1,YWHAH
ARID5B		transcription regulator			3,10E-02	TAGLN
WNT5A		cytokine		0,391	2,55E-02	CAPN1,COL1A1,FLNA,FN1,STAT1
CNBP		transcription regulator			3,10E-02	RPS6
NFYB		transcription regulator			3,56E-03	ACLY,ATP5B,COL1A1,COL1A2,GAPDH,HNRNPA1,PDGFRB,PDIA4,PSMB7,S100A4,SNX6	12 (2)
IL4		cytokine		-1,126	1,28E-04	ACOT9,ALDH2,ANXA2,ARSB,CAPG,CARM1,CCT3,COL1A1,COL1A2,CTNNA1,EIF4A1,FN1,HK2,ITGAV,KRT1,KRT10,LGALS1,LGALS3,MAPK1,MTDH,NCL,PFKP,PRKDC,PSMA6,STAT1,TPD52L2,UQCRC1	197 (18)
SP1		transcription regulator		1,200	5,39E-06	ADH5,ATP5B,COL1A1,COL1A2,CTSD,ENG,EZR,FASN,FLNA,FN1,HADHA,HADHB,HK2,HMOX1,HSPA5,ITGAV,MMP14,PDGFRB,PGK1,PKM,RANBP1,STAT1,TAGLN,UGDH	149 (16)
MC4R		g-protein coupled receptor			3,84E-02	FASN,PSMA1
SPP1		cytokine		0,140	1,19E-04	COL1A1,FN1,HMOX1,ILK,ITGAV,MMP14,NDUFA9,S100A4,S100A6,SSB,VAT1	218 (20)
PTK2		kinase			8,22E-03	COL1A1,COL1A2,P4HA1,PDGFRB	121 (12)
LEP		growth factor		0,312	1,84E-02	ACADVL,ACLY,ATP5A1,COL1A1,CTSL,FASN,GAPDH,GOT2,HSPA5,MMP14,PRDX1,RAC1,UGP2
FLI1		transcription regulator		-0,375	1,53E-03	COL1A1,COL1A2,HSPA8,NPM1,TCP1
HAO1		enzyme			4,62E-02	HSPA5
NR1H4		ligand-dependent nuclear receptor		1,964	2,21E-01	FASN,LDHA,PGAM1,TPI1
TJP1		other			3,10E-02	MMP14
ATG5		other			4,21E-02	HSPA5,PDIA3
HOXD10		transcription regulator		0,447	2,83E-03	ERP44,EZR,FMR1,MMP14,RHOC
GATA4		transcription regulator		0,036	4,22E-02	ACTC1,COL1A1,COL1A2,HSPA5,S100A4,TAGLN
SERPINE1		other			1,58E-02	CALR,FN1,ITGAV
TERT		enzyme			1,89E-02	B2M,GLB1,GSN,ITGAV,MMP14,SSR3
PRKCI		kinase			4,67E-03	FASN,HK2,HMOX1	76 (9)
IGF2BP1		translation regulator		0,447	1,16E-05	COL1A1,COL1A2,COL5A1,LGALS1,SERPINH1
mir-1		microrna		0,763	1,14E-06	ANXA2,CAP1,EML4,FN1,HNRNPA3,LASP1,PICALM,PPIB,RRBP1,SNX6,TAGLN2
miR-494-3p (miRNAs w/seed GAAACAU)		mature microrna			4,86E-03	HMOX1,NCL
miR-124-3p (and other miRNAs w/seed AAGGCAC)		mature microrna		-0,430	1,05E-02	ALDH9A1,ATL3,FAM129B,GSN,HADHB,IQGAP1,MYH9,PLOD3,PTBP1
miR-29b-3p (and other miRNAs w/seed AGCACCA)		mature microrna		0,988	1,61E-02	CDC42,COL1A1,COL1A2,FAM3C
miR-424-3p (miRNAs w/seed AAAACGU)		mature microrna			4,62E-02	LGALS3
mir-217		microrna			4,62E-02	HMOX1
miR-196a-5p (and other miRNAs w/seed AGGUAGU)		mature microrna			5,69E-04	ANXA1,COL1A1,KRT5
mir-196		microrna			9,63E-04	ANXA1,COL1A1,KRT5
miR-293-5p (and other miRNAs w/seed CUCAAAC)		mature microrna			4,08E-03	MAPK1,SSR3,TAGLN
miR-377-5p (and other miRNAs w/seed GAGGUUG)		mature microrna			1,56E-02	PRDX6
mir-451		microrna			1,96E-02	RAC1,YWHAZ
miR-30a-3p (and other miRNAs w/seed UUUCAGU)		mature microrna			4,96E-02	FMR1,TUBA1A
miR-101-5p (miRNAs w/seed AGUUAUC)		mature microrna			3,10E-02	PRKDC
miR-122-5p (miRNAs w/seed GGAGUGU)		mature microrna		1,569	5,76E-04	ALDOA,EEF1A1,PKM,PRDX2,TPD52L2,TTYH3
miR-542-3p (miRNAs w/seed GUGACAG)		mature microrna			1,26E-04	ILK,RPL11,RPS23
mir-542		microrna			1,56E-02	ILK
miR-133a-3p (and other miRNAs w/seed UUGGUCC)		mature microrna		1,954	8,22E-03	FSCN1,LASP1,MSN,PKM
mir-133		microrna		1,043	5,23E-05	CDC42,FN1,FSCN1,LASP1,MMP14,TAGLN
mir-193		microrna		0,000	7,75E-04	ACTN4,CD151,INF2,MYO1C
miR-30c-5p (and other miRNAs w/seed GUAAACA)		mature microrna		0,000	7,36E-03	ANPEP,AP2A1,NCL,P4HA2,RAD23B,SEC23A
mir-21		microrna		1,331	2,23E-03	CANX,CCT8,COL1A1,COPG1,DDAH2,FAM3C,FN1,PGAM1,SEPT2,STAT1,YWHAZ
mir-143		microrna			2,24E-02	HK2,TAGLN
mir-124		microrna			4,21E-02	IQGAP1,PTBP1
mir-145		microrna			2,60E-02	COL5A1,FSCN1,TAGLN
miR-450a-5p (and other miRNAs w/seed UUUGCGA)		mature microrna			1,56E-02	HNRNPK
miR-706 (miRNAs w/seed GAGAAAC)		mature microrna			1,56E-02	SLC3A2
miR-199a-3p (and other miRNAs w/seed CAGUAGU)		mature microrna			2,84E-02	FN1,PRDX6
mir-144		microrna			3,16E-02	RAC1,YWHAZ
miR-657 (miRNAs w/seed GCAGGUU)		mature microrna			1,56E-02	IGF2R
let-7a-5p (and other miRNAs w/seed GAGGUAG)		mature microrna		-0,145	2,53E-03	CAPG,COL1A1,COL1A2,HMOX1,HYOU1,S100A4,TAGLN,TPM2
H60a		other			4,62E-02	HLA-A
AKT1		kinase		0,580	1,47E-03	ACLY,FASN,FN1,HMOX1,LDHB,MMP14,PCOLCE,PDGFRB,PRKAR1A,SLC3A2,VCP	138 (13)
PIK3CA		kinase			3,70E-02	FASN,HSP90AB1,PDGFRB
TWIST1		transcription regulator		-0,447	2,99E-02	COL1A1,COL6A1,FN1,GSN,PCOLCE,RHOC
CD44		enzyme		-0,728	7,09E-05	CALR,COL1A1,FASN,FKBP4,FN1,HSP90AB1,ITGAV,LGALS1,LGALS3,MMP14,MYO1B,VCP	180 (20)
NEUROG1		transcription regulator		-1,000	1,88E-02	CEMIP,FN1,P4HA2,S100A4
AKT3		kinase			4,96E-02	RAC1,RPS6
FERMT2	-3,586	other			3,10E-02	FN1
RILP		other			3,10E-02	IGF2R
RFXAP		transcription regulator			8,15E-03	B2M,COL1A2	6 (3)
MYCBP		transcription regulator			4,86E-03	LDHA,NCL
NOTCH3		transcription regulator		0,943	1,08E-03	ACTN1,COL5A1,FN1,PDGFRB,TAGLN
Id		group			3,10E-02	ACTC1
HIF3A		transcription regulator			1,70E-02	PDGFRB,PGK1
JUN		transcription regulator		-1,013	1,14E-06	ANXA1,ANXA2,CAPN2,COL1A1,COL1A2,CTSL,EEF2,EIF4A1,EZR,FLNC,FN1,FUS,GOT1,HMOX1,IGF2R,ITGAV,KRT15,LGALS3,MOGS,PRDX1,SF3B3,STAT1	171 (16)
P4HB		enzyme			7,23E-04	PDIA3,PDIA4
SUZ12		enzyme			1,20E-02	CTNNA1,EIF3A,EML4,LGALS3,RAN,SLC25A3
XBP1		transcription regulator		0,310	8,03E-11	CALR,COPG1,COPZ1,DDOST,ERP44,FASN,FN1,HMOX1,HSPA5,HYOU1,MOGS,PDIA3,PDIA4,PPIB,S100A6,SEC22B,SEC23A,SEC31A,SPCS2,SSR3	74 (5)
PRKCZ		kinase		1,114	1,49E-03	COL1A2,HMOX1,MAPK1,PHGDH	105 (5)
SREBF1		transcription regulator		-1,595	7,09E-05	AARS,ACLY,COL6A1,FASN,FDPS,FN1,G6PD,HK2,HMOX1,HSPA5,IMMT,LGALS3	203 (18)
MTBP		other			6,41E-03	NCL,NPM1
RTN4		other		0,277	1,29E-03	ACTR1A,CFL1,DYNC1H1,STAT1,TUBB4A
ARNT		transcription regulator		-1,384	4,00E-10	ALDOA,CTSD,ENG,ENO1,G6PD,GAPDH,GPI,HK2,ITGAV,LDHA,MYL6,MYO1C,PGK1,RANBP1,TPI1	161 (10)
KRT14		other			2,85E-03	HSPA5,KRT1,KRT15,KRT5
LAMA5		other			2,84E-02	MMP14,STAT1
LGALS3BP		transmembrane receptor			1,01E-02	FN1,MMP14
UBE3A		enzyme			4,58E-02	CAMK2A,PML
THRSP		other			3,50E-03	ACLY,FASN
RCE1		peptidase			3,76E-03	ACTN4,ATP5B,B2M,GDI2
HDAC3		transcription regulator			8,37E-03	COL1A2,FASN,G6PD,HMOX1,TAGLN	71 (13)
SMARCD3		transcription regulator			3,84E-02	CD151,COL1A1
RALBP1		enzyme			8,15E-03	COL1A2,GAPDH
SDHA		enzyme			4,62E-02	HMOX1
TSC2		other		0,387	2,74E-09	ANXA1,ANXA2,CREG1,GSN,HK2,HMOX1,HSPA5,HSPB1,LDHB,LGALS3,PDGFRB,S100A6,STAT1,TAGLN	180 (16)
POR		enzyme		1,980	5,60E-04	ACADVL,ACLY,ANXA5,FDPS,HADHB,HLA-A,HMOX1,LGALS1,STAT1,UGDH
THRB		ligand-dependent nuclear receptor			4,00E-02	CTSD,ENG,FASN,FDPS,GSN,ILK,YWHAE
TFEB		transcription regulator		-0,124	3,13E-03	ARSB,CTSD,GBA,TPP1
PIAS1		transcription regulator			1,58E-02	FASN,STAT1,TAGLN
PPARGC1B		transcription regulator		-0,506	2,35E-04	ACADVL,ATP5B,ENO1,FASN,FDPS,HK2	21 (4)
PPARA		ligand-dependent nuclear receptor		-1,453	1,25E-05	ACAA1,ACADVL,ALDH2,ALDH9A1,ANXA2,ATP5B,CTSL,FASN,FDPS,G6PD,GOT2,GSTM3,HADHA,HADHB,HIST1H1C,HMOX1,PRDX6,TALDO1,TPP1,UQCRC1	133 (12)
CX3CR1		g-protein coupled receptor			4,58E-02	ANXA5,HMOX1
CDKN2A		transcription regulator		0,875	1,71E-03	CAPG,EEF1A1,GLB1,GSPT1,ITGAV,LGALS3,NPM1,P4HA2,PDGFRB,PML,S100A6,TPP1	135 (10)
KDM5A		transcription regulator		1,134	4,40E-03	ACTC1,ATP5A1,COL1A2,HMOX1,MDH1,NDUFA9,UQCRC1
LCN2		transporter		-0,640	3,76E-04	ACTN1,CAPG,COL1A1,HMOX1,MSN,TAGLN2
ATM		kinase			3,03E-03	FN1,HMOX1,HSP90AA1,HSP90AB1,PSMC4	154 (13)
PLCB1		enzyme			8,15E-03	GAPDH,MAPK1
ATP2B2		transporter			3,50E-03	CALR,HSPA5
HEXIM1		transcription regulator			5,72E-04	ANXA1,COL1A1,HNRNPH1,PTBP1
PKM	-6,852	kinase		-1,886	5,72E-04	ACLY,ENO1,LDHA,PKM	108 (7)
GH1		growth factor		-0,114	2,59E-05	ACAA1,ALB,FASN,FDPS,FN1,HADHB,PRDX1,RAD23B,RPL6,TKT,TUBA1A,UGDH,YWHAZ	141 (15)
CXCL12		cytokine		-0,634	3,10E-02	CANX,COL1A1,FLNA,FN1,MARCKS,MMP14,RHOC
Raet1d/Raet1e		other			1,56E-02	HLA-A
APP		other		0,015	9,29E-26	ALB,ALDOA,ATP5A1,ATP5B,ATP5C1,CALR,CANX,CAP1,CAPN1,CD151,CDC37,CDC42,CFL1,CLIC1,CTSD,CYFIP1,DBN1,ENG,ENO1,FLNA,FN1,GAPDH,GDI2,GNB1,GOT2,GPI,GSTM3,HMOX1,HNRNPA1,HSP90AA1,HSP90AB1,HSPA5,HSPA8,HSPB1,IGF2R,ILK,KPNB1,LDHA,LDHB,LGALS3,MAPK1,MMP14,PDGFRB,PEBP1,PFKP,PGAM1,PGK1,PKM,PPIA,PPP2R1A,PRDX2,PRDX6,PRKDC,RAN,RPS6,TAGLN,TPI1,TPP1,TUBA1A,TUBA1C,TUBB,UCHL1,YWHAE,YWHAZ	199 (16)
NRG1		other		-0,022	2,08E-04	ACTN1,CAPN1,COL1A1,EEF1A1,FN1,GPI,HK2,HMOX1,HNRNPK,IMMT,ITGAV,VCL	204 (19)
CR1L		other		0,000	1,49E-03	COL1A1,COL1A2,COL5A1,COL6A1
EGFR		kinase		-1,293	3,66E-07	ANXA1,COL1A1,COL6A1,FASN,HK2,HNRNPA1,HNRNPH1,HNRNPK,HSPA5,HSPB1,MARCKS,MMP14,PPIA,PRKAR1A,PSMB6,PSMB7,SEC61A2,TUBB4A,VCL	159 (18)
ADORA2A		g-protein coupled receptor		-1,127	1,35E-07	COL6A1,EEF2,GAPDH,GPI,HMOX1,HNRNPK,PGAM1,PPP2R1A,PRKAR1A,RAB6A,SPTBN1,TUBB4A,USP5
NPR1		enzyme			7,54E-03	COL1A1,FN1,GBA
SRSF1		other			4,90E-06	COL1A1,ENG,FN1,HNRNPH1,PTBP1,RAC1
CD40LG		cytokine		-1,633	2,94E-03	ANXA7,ARSB,B2M,FSCN1,HK2,HSP90AA1,MARCKS,MMP14,PML,PRKDC,STAT1,TNPO1,TPD52L2,TUBB	200 (20)
LIPE		enzyme			3,24E-03	COL1A1,COL1A2,FASN,GAPDH,PRDX2,SCARB2,TKT	43 (4)
LGALS7/LGALS7B		other			4,86E-03	COL1A2,GSTM3
MAPK9		kinase		-1,011	6,98E-04	ACLY,FASN,GAPDH,LMO7,NCL,NME2,PDIA3,RAC1,RAD23B
HSP90B1		other			8,38E-03	CALR,CANX,HSPA5	32 (3)
FGF10		growth factor		0,640	1,73E-04	AHNAK,ANXA1,ANXA2,LMO7,MMP14,S100A6
IL2		cytokine		-1,604	2,94E-02	ANXA1,GAPDH,GARS,GNAQ,HIST1H1C,HK2,HSPA5,PDIA3,PHB2,RHOC,RPL21,S100A4,TPI1,UGP2,YARS
DDR1		kinase			2,24E-02	COL1A1,MMP14
TNF		cytokine		-0,604	6,15E-06	ACADVL,ALB,ALDH2,ANPEP,ANXA1,B2M,CALR,CDC42,CLIC4,COL1A1,COL1A2,DDX5,EHD1,ENG,FASN,FDPS,FN1,FSCN1,GSPT1,HK2,HLA-A,HMOX1,HSP90AB1,HSPA4,HSPA8,ITGAV,KRT15,LDHA,LGALS3,MAPK1,MMP14,MTDH,MYH10,MYH9,MYL6,PDIA4,PHGDH,PKM,PLXNB2,PML,RAB6A,RAC1,RPS11,RPS3,SEC22B,STAT1,TAGLN,TALDO1,TPD52L2,VCL	216 (20)
SUPT16H		transcription regulator			6,74E-03	HIST1H1C,HNRNPK,MSN
CDH1		other		-1,091	2,51E-02	CDC42,KRT15,MMP14,S100A4
KRAS		enzyme		0,235	5,38E-13	ACTR3,ALDOA,ANPEP,B2M,COL1A1,DBN1,EEF1A1,FN1,G6PD,GBA,GSN,HADHB,HMOX1,HSPA5,HSPB1,HYOU1,NME2,PCOLCE,PDIA3,PRDX4,RAB7A,RHOC,RNH1,RPS6,S100A4,SLC3A2,STAT1,TCP1,VCP	200 (16)
MYH10	12,456	other			1,56E-02	MYH9
CASQ2		other			4,86E-03	ASPH,CALR
CAV1		transmembrane receptor			4,94E-02	HK2,HMOX1,HSPA8,NPM1,RAC1
CTSA		peptidase			3,10E-02	GLB1
LIMS2		other			3,50E-03	CTNNA1,ILK
PPARGC1A		transcription regulator		-0,544	8,00E-03	ACADVL,ATP5A1,ATP5B,FASN,GOT2,HK2,LDHA,MDH2,PGAM1	146 (13)
COL4A3		other			4,87E-04	COL1A1,COL1A2,FN1,MMP14	84 (9)
CD38		enzyme		-0,856	3,32E-09	ALDOA,ANXA2,CKAP4,LGALS3,LMO7,MTDH,MYADM,P4HA1,PDLIM1,PFKP,PKM,PRDX4,S100A4,S100A6,SPCS2,TPI1
INSIG2		other		1,964	6,99E-05	ACLY,FASN,FDPS,G6PD	40 (6)
GPI	-4,828	enzyme			2,24E-02	FN1,RAC1
RETN		other			2,77E-02	FASN,HMOX1,MMP14
NCOA3		transcription regulator		-1,518	1,34E-05	FASN,HK2,HMOX1,ILK,LDHA,MAPK1,PGK1,TAGLN	120 (13)
HFE		transmembrane receptor			3,84E-02	B2M,HSPA5
HPS1		other			3,10E-02	LGALS3
SKIL		transcription regulator			3,13E-02	COL1A2,HNRNPA1,VAT1
MYBL2		transcription regulator			3,76E-03	COPA,HSPA8,IQGAP1,SLC25A3
ATF6		transcription regulator		-0,447	3,13E-04	CALR,FDPS,HSPA5,PDIA4,PRDX2,RAN	43 (6)
LONP1		peptidase		-1,067	9,97E-07	ANXA2,ATP5A1,HSPB1,IMMT,MDH2,PDIA3,PFN1,PGAM1
ERN1		kinase		-0,470	7,13E-04	FASN,GOT1,HSPA5,NARS,PRKDC,SEC22B,SPCS2,SSR3	61 (5)
ZBTB7A		transcription regulator			5,31E-03	ADH5,PFKP,PKM
PML	2,081	transcription regulator		0,684	7,93E-04	CFL1,FASN,HADHB,HMOX1,HSPB1,MAPK1,PRDX1,TPD52L2	41 (4)
PAX5		transcription regulator			2,60E-02	CTNNA1,FN1,MSN
NFYC		transcription regulator			3,13E-03	ALB,COL1A1,COL1A2,PDGFRB	12 (2)
INS		other		-0,059	1,77E-02	ACADVL,ACLY,ASPH,ATP5A1,FASN,HSPA5
TP73		transcription regulator		-0,309	5,90E-03	COL1A1,CTSD,FASN,G6PD,HAGH,HIST1H2BJ,KRT10,MMP14,PDGFRB,PML,PRKDC,TPP1	113 (5)
MECP2		transcription regulator			5,42E-04	ANXA1,CAMK2A,CAPG,GSTO1,HSPA5,S100A4,UQCRC1,YWHAZ
GNA12		enzyme		-1,706	1,14E-03	ARPC5,EZR,G6PD,IQGAP1,TAGLN,VCL
FHIT		enzyme		0,777	6,04E-06	RAB1A,RAB7A,RAC1,RAN,RANBP1,RHOC
IFI30		enzyme			3,10E-02	HLA-A
ARHGEF25		other			2,36E-03	CDC42,RAC1
CDKN1A		kinase		0,868	7,56E-03	FN1,GLB1,HSPA5,ITGAV,LGALS3,NPM1,P4HA1,PHGDH,TUBB4A	125 (8)
NRP2		kinase			4,62E-02	S100A4
STIM1		ion channel			1,50E-03	GSTO1,HMOX1,PRDX1	37 (2)
PSEN1		peptidase		0,655	7,84E-14	ALB,ALDOA,ATP5A1,ATP5B,ATP5C1,CANX,CAP1,CFL1,ENO1,GAPDH,GDI2,GNB1,GOT2,HSP90AA1,HSPA5,HSPA8,MAPK1,PDGFRB,PEBP1,PGAM1,PGK1,PKM,PPIA,PRDX6,TPI1,TUBA1A,TUBA1C,TUBB,UCHL1,YWHAE,YWHAZ	173 (5)
ONECUT1		transcription regulator			4,43E-03	CCT8,EIF4A1,HNRNPR,ITGAV,LRRC59,MDH1,PHB2,PSMA1,RPLP1,SEC61A2,VCP
HHEX		transcription regulator			9,63E-04	ENG,ITGAV,MYH10
RAF1		kinase		-1,744	1,93E-03	ANXA1,AP2B1,CTSL,HNRNPAB,HSPB1,LDHA,RAC1,RAN,RPS2,RTCB
HNF4A		transcription regulator		0,213	4,18E-10	ABCE1,ACLY,ACTN1,ACTR1A,ACTR3,AHNAK,ALDH2,ANPEP,ANXA5,AP2A1,ARPC5,CAP1,CCT8,COPZ1,DDOST,DDX39B,EIF4G1,ERLIN1,ESYT1,FDPS,FHL1,FLNA,G6PD,GAPDH,GOT1,GSN,GSPT1,GSTO1,HADHA,HADHB,HNRNPC,HNRNPR,HSPA5,IMMT,KPNB1,KRT10,LGALS3,MDH1,MDH2,MYL6,NEK7,PFN2,PHB2,PKM,PRAF2,PSMA1,PSMB7,PSMC4,PSMD7,RAB7A,RPLP1,RPS18,RPS27A,RPS6,RTCB,SCFD1,SEC23A,SEC31A,SPCS2,SSR3,STAT1,STOML2,TAGLN2,TRAPPC3,TUBB4A,TXNL1,UBE2N,UCHL…
FOXO1		transcription regulator		1,463	1,09E-03	ACLY,ATP5B,FASN,FDPS,FN1,GPI,HMOX1,HSPA5,HYOU1,ITGAV,NDUFA9,PSMB6,RAB7A,TKT	150 (15)
SP3		transcription regulator		0,218	6,53E-03	ADH5,COL1A1,COL1A2,HSPA5,PGK1,PKM,SERPINH1,STAT1,TAGLN
SYVN1		transporter		-1,387	2,10E-07	CD151,CRTAP,FASN,GANAB,HLA-A,HSPB1,ITGAV,LDHB,PCBP1,PFN1,PTBP1,SLC3A2,USP5
KLF3		transcription regulator		1,213	6,29E-06	ACOT9,AHNAK,ANXA5,CAPG,CCT3,CTNNA1,HNRNPF,HNRNPH1,MSN,MYADM,PDLIM1,PFKP,PSMC5,PSMD7,RAB7A,RUVBL1,SERPINH1,TUBA1A
RAC1	-3,532	enzyme		1,109	2,46E-04	COL1A2,FN1,GSN,HMOX1,HSPB1,MMP14,RAC1,STAT1	196 (19)
PFN1	-5,188	other			4,62E-02	ANXA2
NFYA		transcription regulator		-1,231	6,05E-07	ACLY,ALB,CALR,CDC42,COL1A2,FASN,HSPA5,PDGFRB,PGK1,PKM	36 (4)
CALR	3,227	transcription regulator		0,017	2,85E-03	COL1A1,COL1A2,FN1,VCL	202 (19)
SMAD4		transcription regulator		1,009	6,73E-03	COL1A2,CTSD,ENG,FN1,FSCN1,HMOX1,PDGFRB,RAC1,TPM2	136 (13)
PPP1R1A		phosphatase			4,62E-02	HSPA5
ERBB3		kinase		-0,440	1,18E-02	COL1A1,COL6A1,EZR,FN1,HMOX1
RAC2		enzyme			3,57E-07	ALDOA,ANXA1,CAP1,LDHA,PKM,RAC1,S100A6,TKT
ARHGEF28		other			3,10E-02	GNAQ
PIK3R1		kinase		-0,128	8,51E-04	COL1A2,ENG,HMOX1,LDHA,PDGFRB,PKM	149 (13)
NRG2		growth factor			1,88E-02	CAPN1,EEF1A1,HK2,HMOX1
RYK		kinase			1,43E-03	COL1A1,FN1	51 (6)
DCX		other			3,70E-05	ACTN1,ACTN4,ACTR3
PGR		ligand-dependent nuclear receptor		-1,734	1,67E-06	CAPN2,CKAP4,COL6A1,CSRP1,CTSD,EZR,FN1,GOT1,GSTM3,P4HA2,PDLIM1,PFKP,PFN2,RHOC,S100A6,STAT1,VCL	135 (12)
MYOD1		transcription regulator		0,663	2,74E-02	ACTC1,ALDOA,EIF3E,PRKAR1A,RPL7A,SPTBN1,TKT
TBX5		transcription regulator		-0,057	1,98E-02	ACTC1,COL1A1,COL1A2,S100A4
S100A4	-6,995	other			1,99E-02	CLIC4,FN1,MMP14
LOX		enzyme			3,84E-02	KRT10,PDGFRB
TP63		transcription regulator		-1,222	2,04E-04	CDC42,COL5A1,CTSD,ENG,FASN,FN1,G6PD,GAPDH,HAGH,HK2,HSPA8,KRT1,KRT10,S100A4,TAGLN,TPP1	186 (15)
SRC		kinase		-1,471	3,80E-02	COL1A2,ENO1,FN1,HMOX1,PGK1
PTH		other		0,730	3,25E-02	AHNAK,COL1A1,COL1A2,FN1,ITGAV,SEC22B
MAP2K7		kinase			1,14E-02	HSPA5,LMO7,PDIA3,RPS6
HOXA3		transcription regulator			3,50E-02	ANXA2,ENG,ITGAV
DRAP1		transcription regulator			6,00E-03	GAPDH,HIST1H2BJ,RPL7A
SAT1		enzyme			1,96E-02	EIF3F,GAPDH
TUBB3		other			1,56E-02	ANXA5
FGFR1		kinase		-1,633	2,58E-03	COL1A1,EEF1A1,EIF4G1,MMP14,PLXNB2,RPS6
ANGPT2		growth factor		0,389	9,88E-06	CALR,CCT7,COL1A1,COL1A2,FKBP4,FN1,HMOX1,HSP90AA1,HSPA4,HSPA5,PDGFRB,PDIA3,RPS6	208 (17)
TMPO		other			4,86E-03	COL12A1,COL1A1
ACVRL1		kinase			1,34E-02	ENG,STAT1,TAGLN
FOLR1		transporter			1,66E-05	ABCE1,ACTN4,GBA,PFN1,S100A4,SLC3A2,SYNCRIP,TAGLN2,TPI1
RARB		ligand-dependent nuclear receptor			2,58E-03	EZR,GNB1,ITGAV,KRT1,RPL15,STAT1	58 (5)
PLPP3		phosphatase			3,10E-02	FN1
CTNNA1	2,475	other			1,56E-02	VCL
SNCA		enzyme			7,82E-08	CFL1,EZR,GLO1,HSPA5,HSPA8,LDHB,MDH2,TPI1,UCHL1,YWHAE,YWHAH	174 (5)
UCP1		transporter		-1,682	6,07E-05	AARS,EEF1A1,FASN,G6PD,GARS,GOT1,GSTO1,PGLS,PHGDH,SLC3A2
AHR		ligand-dependent nuclear receptor		1,074	1,61E-05	ACTN1,ALB,ALDH1B1,ALDH2,COL12A1,COL1A1,COL1A2,COL5A1,COL6A1,CTSD,EHD1,FN1,GOT1,HSP90AA1,HSPA5,PDGFRB,VCL	183 (18)
MAPK14		kinase		0,761	6,20E-03	CALR,COL1A1,FASN,FDPS,FN1,HMOX1,PRDX1,TAGLN	189 (18)
MAP4K4		kinase		1,706	7,72E-05	ACADVL,ACLY,FASN,GOT1,HADHA,HADHB,LDHB,PGAM1,UQCRC1
DST		other			3,10E-02	HSPA5
RFX1		transcription regulator			2,84E-02	COL1A1,COL1A2
NFE2L1		transcription regulator			1,32E-03	HMOX1,PSMA6,PSMB6,PSMB7
AGTR1		g-protein coupled receptor			1,99E-02	FN1,HMOX1,MAPK1
MMP3		peptidase		0,277	2,46E-02	PSMA6,RAC1,SFPQ,SYNCRIP,TARDBP
S100A1		other			4,62E-02	TUBA1A
CXCR3		g-protein coupled receptor			1,82E-03	COL1A1,FN1,HMOX1	151 (11)
HNRNPA2B1		other			1,97E-03	ANXA7,CEMIP,FHL1,FN1,FSCN1,GSN,P4HA1,PKM
APOE		transporter			2,68E-02	CALR,COL1A1,CTSD,FKBP4,HMOX1,HSP90AB1,MYO1B,VCP
FARP2		other			1,56E-02	CDC42
ZNF143		transcription regulator			1,01E-02	TALDO1,TCP1
MAT2A		enzyme			1,56E-02	HMOX1
CTBP1		enzyme		1,067	1,17E-03	COL1A2,FSCN1,RAC1,TMED4
SATB1		transcription regulator		-1,992	4,53E-03	ACTN1,CTNNA1,CTSD,FERMT2,HSP90AA1,HSPA8,PSMD2,RPLP1
GDNF		growth factor			3,71E-03	EEF2,FN1,GNB1,LGALS1,TUBB4A
FAS		transmembrane receptor		0,351	1,41E-02	ANXA2,COL1A1,COL1A2,COL5A1,COL6A1,CTSL,FSCN1,ITGAV,LGALS3,PRKDC,SPTBN1,TAGLN2
FGFR2		kinase		-0,391	4,80E-02	COL1A1,FN1,KRT1,PCOLCE,PLXNB2
ITGB6		other			2,84E-02	COL1A1,COL1A2
MED13		transcription regulator			4,58E-02	ENO1,TKT
ATF4		transcription regulator		-0,556	2,29E-07	AARS,CALR,CANX,FASN,GARS,HSPA5,IARS,LGALS3,NARS,PHGDH,PRKDC,SARS,SLC3A2
RB1		transcription regulator		-0,513	2,61E-03	ACTC1,ATP5A1,EZR,FN1,HIST1H2BJ,KRT10,MAPK1,MDH1,NDUFA9,PRKAR1A,RANBP1,TUBA1A,UQCRC1,YWHAE	41 (2)
HNF1B		transcription regulator		0,478	9,44E-05	ACADVL,ACTN1,ALB,COL5A1,FN1,GDI2,S100A4,S100A6,SERPINH1
FHL2	0,000	transcription regulator			8,38E-03	CTSD,PDGFRB,TAGLN	61 (8)
USF2		transcription regulator		0,256	3,18E-07	AGTRAP,B2M,FASN,FMR1,HMOX1,IGF2R,MYH9,P4HA1,PRKAR1A
FGF2		growth factor		0,762	1,43E-03	ALB,ANPEP,COL1A1,COL1A2,CTSL,ENO1,FLNA,FN1,PDGFRB,PGK1,PRKDC,S100A4,TAGLN,YWHAZ	136 (18)
CCL5		cytokine		-1,951	2,63E-02	CAPN2,CDC37,MAPK1,STAT1
TFAM		transcription regulator			3,54E-03	PFKP,PGAM1,PGK1
MYL2		other			3,10E-02	CD151
EBF1		transcription regulator			4,04E-03	COL1A1,FASN,HK2,MAPK1,PFKP,PRKAR1A,STAT1
NCAM1		other			2,84E-02	CALR,HSPA4
LEPR		transmembrane receptor		-0,447	4,77E-02	ANXA5,COL1A1,EIF3A,FASN,FN1,MMP14
PTGS2		enzyme		0,492	3,91E-03	ANXA1,ANXA2,CTSD,EZR,FN1,ITGAV,MMP14,RAC1	186 (18)
CTNNAL1		other			1,43E-03	FN1,ITGAV
CTGF		growth factor		0,983	1,11E-03	COL1A1,ENO1,FLNB,FN1,ILK,MMP14,P4HA1	173 (17)
COL6A1	-2,336	other			1,21E-03	ALDOA,FASN,TPI1
PIK3C2B		kinase			4,62E-02	KRT1
BTK		kinase			7,04E-03	CCT6A,HMOX1,ITGAV,NCL,PSMD3,STAT1	162 (14)
ELP2		other			3,10E-02	HSPA4
MEF2C		transcription regulator		0,363	1,67E-02	ACTC1,CALR,COL1A1,COL1A2,S100A4
ERG		transcription regulator		0,000	2,63E-04	ACTN1,COLGALT1,CYFIP1,DBN1,FHL1,FLNB,FLNC,ILK,RAB7A,RPL27A,RPS11
TGFB1		growth factor		-0,457	1,02E-22	ABCE1,ACLY,ACTC1,ACTN1,AHNAK,ALB,ALDH2,ANPEP,ANXA2,B2M,CAP1,CCT2,CCT6A,CEMIP,CFL1,CLIC4,CNN2,COL12A1,COL1A1,COL1A2,COL5A1,COL6A1,CRIP2,CSRP1,CTSD,DDX5,EEF1A1,ENG,FAM3C,FERMT2,FHL1,FLNA,FLNB,FN1,FSCN1,FUS,GARS,GSN,HMOX1,HNRNPC,HNRNPH1,HSP90AA1,HSPA5,HSPB1,IARS,ILK,ITGAV,KRT10,LASP1,LDHA,LGALS3,MAP4,MAPK1,MMP14,MSN,MYH9,MYL6,MYO1C,P4HA1,PCBP1,PDGFRB,PFN2,PGK1,PHGDH,PML,PRDX4,PSMC1,RAB1A,RAB6A,RAC1,…	175 (15)
SMAD3		transcription regulator		0,692	2,61E-03	ALB,COL1A1,COL1A2,COL6A1,ENG,FN1,HMOX1,RAC1,TAGLN,TPM2	162 (15)
F2		peptidase		-0,829	1,23E-05	ALDH1B1,CALR,CKAP4,CLIC1,COL1A1,EIF4A1,FHL1,FN1,HMOX1,HSP90AA1,MYH9,PDIA4,RAC1,RNH1,TAGLN2	199 (19)
RGCC		other			1,45E-02	FASN,FN1
INSR		kinase		-0,185	1,01E-10	ACADVL,ACTN4,ALDH2,ATP5A1,ATP5B,CFL1,FASN,FDPS,FHL1,FLNC,GANAB,GAPDH,GNB1,GOT2,HADHA,HADHB,IGF2R,IQGAP1,LGALS1,MDH2,NDUFA9,RAB7A,RPL5,RPL7A,RPS16,UQCRC1	56 (4)
TSC1		other		-0,247	1,83E-05	FLNA,HMOX1,LDHB,PDGFRB,RPS6,STAT1	177 (15)
NR4A1		ligand-dependent nuclear receptor			1,72E-03	ACLY,ALDOA,COL1A1,COL6A1,FASN,HMOX1,PDIA3,PEBP1,PGK1	151 (12)
HOXD3		transcription regulator			3,84E-02	COL1A1,TAGLN
SMARCB1		transcription regulator		0,000	4,66E-02	ACTR2,COL1A1,COL1A2,GSN,PLXNB2,RAB5C
RNF139		enzyme			3,10E-02	FASN
TGFBR1		kinase		0,152	5,08E-03	COL1A1,COL1A2,FN1,HMOX1,TAGLN	145 (18)
ACACB		enzyme			2,53E-02	ACLY,FASN
ACADS		enzyme			3,10E-02	GLO1
TBP		transcription regulator			3,96E-03	COL1A1,FN1,GAPDH,HLA-A,RANBP1
IND S1		chemical - kinase inhibitor		0,000	4,20E-13	ATP5B,CFL1,ENO1,PDIA3,PGAM1,PGK1,PRDX1,PRDX2,PSMA1,TUBB
Yap1		transcription regulator			4,62E-02	TAGLN
KDELR1		transporter			1,56E-02	HSPA5
Ank2		other			4,62E-02	SPTBN1
ANK2		other			1,56E-02	SPTBN1
AK1		kinase			3,75E-05	ENO1,GAPDH,LDHA,PKM
ATP2A1		transporter			1,43E-03	CALR,HSPA5	59 (7)
APOA1		transporter			3,31E-02	CDC42,HSPA5,RAC1
COMP		other			3,10E-02	LGALS3
FOXC2		transcription regulator			3,90E-02	FN1,PDGFRB,PRKAR1A
ITGA3		other			1,22E-02	FN1,VCL
ITGB3		transmembrane receptor		0,816	9,18E-05	ACLY,COL1A1,COL1A2,FN1,ILK,ITGAV,MMP14	142 (17)
KDR		kinase			3,76E-03	ANXA2,HMOX1,MMP14,NME2	152 (13)
KNG1		other			1,23E-02	CALR,COL1A1,COL1A2
MYB		transcription regulator			9,78E-05	ANPEP,COL1A2,COPA,FN1,HSPA5,HSPA8,IQGAP1,SLC25A3
KAT2B		transcription regulator			3,44E-03	B2M,COL1A2,FASN,HSPA5	119 (12)
SIN3B		transcription regulator			4,08E-03	COL1A2,LDHA,NCL
SNAI2		transcription regulator			2,95E-02	CDC42,FN1,MMP14
TOP2B		enzyme			4,62E-02	FASN
THOC1		transcription regulator			1,56E-02	CALR
SIRT1		transcription regulator		1,990	1,70E-01	DDAH2,FASN,FN1,HMOX1,MYL6,PML
ADAMTS12		peptidase			7,54E-03	LGALS1,S100A6,TAGLN
NLRC5		transcription regulator			3,84E-02	B2M,HLA-A
UACA		other			8,15E-03	CAPN1,HSPA5
S100A2		other			4,62E-02	KRT10
2-bromoethylamine		chemical reagent		-1,000	7,14E-03	ANXA1,ANXA2,LGALS3,TUBB
IND S7		chemical - kinase inhibitor		0,333	2,68E-10	ATP5B,ENO1,PDIA3,PGAM1,PGK1,PRDX2,PSMA1,RTCB,TUBB
MEL T1		chemical - kinase inhibitor		0,378	2,18E-09	ATP5B,CFL1,ENO1,PGAM1,PGK1,PRDX1,PSMA1
MEL S3		chemical - kinase inhibitor		0,707	1,06E-08	ATP5B,ENO1,PGAM1,PGK1,PRDX2,PSMA1,RTCB,TUBB
MIR200		group			1,50E-03	CRTAP,SEC23A,SERPINH1
RAB9A		enzyme			1,56E-02	IGF2R
SSRP1		other			1,68E-03	HIST1H1C,HNRNPK,MSN,TAGLN
FAAH		enzyme		1,342	7,91E-05	HMOX1,RPL5,RPS18,RPS2,RPS6
LMNB1		other			1,18E-03	ACTN4,ATP5B,B2M,FASN,GDI2
PRNP		other			4,50E-03	CTSD,HSPA5,HSPA8,HSPB1,PDIA3	174 (5)
USP13		peptidase			3,10E-02	STAT1
HTT		transcription regulator			4,19E-13	ALDOA,ATP5A1,ATP5B,B2M,CAMK2A,CANX,COL6A1,CTSD,EEF1A1,EEF2,FASN,FDPS,FHL1,FKBP4,FN1,GAPDH,GLO1,GPI,GSN,HSP90AB1,HSPA5,HSPA8,KRT1,LDHA,LDHB,MDH2,MMP14,PFN1,PFN2,PLOD3,PSMD3,PTBP1,SEC22B,SERPINH1,SFPQ,STAU1,TAGLN,TPI1,TUBB,UBE2N,UCHL1	212 (20)
PLIN1		other			6,99E-05	ACADVL,FASN,HADHA,HADHB
STAU1	5,768	transporter			1,70E-02	KRT1,KRT10
TUBB1		other			4,62E-02	TUBB
MAP2K3		kinase			2,29E-02	COL1A1,COL1A2,PRDX6,STAT1
IL13		cytokine		-0,356	1,64E-02	ACADVL,CAPN2,COL1A1,COL1A2,EZR,G6PD,GSN,HMOX1,IARS,MMP14,PFKP,SEPT11
KITLG		growth factor		0,392	1,19E-07	B2M,CLIC1,CREG1,EEF1A1,HMOX1,HNRNPF,ITGAV,KPNB1,NPM1,PGLS,PKM,RPS23,RPS6,SEC22B,TXNL1,UPF1,WDR1
TAZ		enzyme			1,44E-02	ANXA1,FN1,KRT5,TAGLN
YY1		transcription regulator			4,48E-05	ABCE1,ACTC1,CALR,CAPG,COL1A1,FDPS,HMOX1,HNRNPC,HSPA5,PFN2,SFPQ,SYNCRIP,TAGLN,YWHAE	44 (6)
ACS84		chemical reagent			4,62E-02	HMOX1
SERPINB5		other			1,70E-02	CDC42,RAC1
FDFT1		enzyme			3,16E-02	FASN,FDPS
HSPA5	3,874	enzyme		-1,131	1,17E-03	ACLY,FASN,HSPA5,HSPA8	76 (9)
SYNPO		other			1,56E-02	ACTN4
PLG		peptidase		-1,342	6,05E-03	CLIC4,CNN2,COL1A1,RAB7A,RAC1	55 (5)
RNH1	-10,130	other			4,62E-02	ILK
LGALS3	-1,785	other		-0,391	2,44E-03	DDOST,FN1,FSCN1,ITGAV,PRKCSH,RAC1	121 (7)
GTF2I		transcription regulator			1,96E-02	HSPA5,PDIA4
RHO		g-protein coupled receptor		-0,378	2,90E-05	B2M,COL1A2,GNB1,HIST1H1C,HK2,PCOLCE,S100A6
ADRB1		g-protein coupled receptor			3,16E-02	ACTC1,HSPA5
IFNB1		cytokine		-0,960	2,57E-02	ANXA5,CAPN2,COL12A1,HLA-A,ITGAV,PML,STAT1,UCHL1,VCL
ABLIM1		other			1,56E-02	TAGLN
CREB3		transcription regulator			7,50E-04	ANXA1,CANX,HSPA5
KHDRBS2		other			3,10E-02	STAT1
CAPNS1		peptidase			4,86E-03	CAPN1,CAPN2
GATA1		transcription regulator		-1,667	3,07E-03	ACTN1,CALR,CYFIP1,FHL1,HNRNPAB,NCL,RANBP1,RPL27A,RPS11,SLC3A2
NOS2		enzyme		1,320	2,67E-02	ACTC1,ADH5,FASN,G6PD,HMOX1,SERPINH1,TKT
T		transcription regulator			2,84E-02	CD151,COL1A1
RUNX2		transcription regulator		0,486	8,02E-03	COL1A1,COL1A2,FN1,LGALS3,MMP14,TAGLN	115 (12)
IL15		cytokine			2,09E-03	ACTN4,ANXA1,G6PD,GAPDH,GARS,GDI2,HNRNPF,HSPA8,MAPK1,PDIA3,PDIA4,PFN1,PRDX4,YARS
BMP7		growth factor		-0,309	7,13E-04	AP2A1,ATP5A1,COL1A1,COL1A2,FASN,FN1,MYO1C,S100A4	76 (12)
IFNG		cytokine		-1,276	1,70E-02	ACLY,B2M,CLIC4,COL1A1,COL1A2,CTSD,DDX5,EEF1A1,FASN,FN1,HK2,HLA-A,HMOX1,HSP90AA1,HSP90AB1,HSPA8,HSPB1,ITGAV,KRT15,LGALS3,MYH10,MYH9,PHGDH,PML,PPIA,PRDX2,PSMA6,RPL23A,SERPINH1,STAT1
MAPKAPK3		kinase			1,01E-02	HSPA5,HSPB1
CNR1		g-protein coupled receptor		-1,414	1,72E-03	FASN,GLO1,HAGH,HSPA4,NME2,PDGFRB,RAC1,S100A6
NF1		other			9,28E-03	NCL,NPM1,RPL21
HNRNPK	-4,836	transcription regulator			1,02E-02	ANXA7,COL12A1,G6PD
HGF		growth factor		-0,045	7,88E-04	ARPC5,COL1A1,COL1A2,FAM3C,FLNA,FN1,GBA,HK2,HMOX1,LDHA,MMP14,PGAM1,PGK1,PRKDC,RAC1,TAGLN2,YWHAH,YWHAZ	190 (16)
TMBIM6		other			2,84E-02	HMOX1,HSPA5
FOS		transcription regulator		-1,285	1,49E-05	ARPC5,CAPN2,COL1A1,COL6A1,ENO1,EZR,FASN,FN1,GBA,HMOX1,HSPA5,KRT15,LGALS3,MYH9,PFN1,PRDX1,RNH1,RPS18,RPS6,TPP1,TRAPPC3,TUBB,YWHAZ	119 (8)
DPH1		other			3,10E-02	EEF2
PES1		other			4,62E-02	HMOX1
CBL		transcription regulator			4,11E-03	COL1A1,FN1,GBA,STAT1	179 (16)
PAX3		transcription regulator			2,90E-06	ANXA1,CAPN1,CD151,COL1A2,DBN1,FHL1,FMR1,G6PD,GLB1,HNRNPA3,PHGDH,PPIB,YARS,YWHAE
CUL4B		other			1,99E-02	GLO1,PSMA1,TPI1
MMP1		peptidase			2,84E-02	FN1,TAGLN
BRCA1		transcription regulator		0,000	1,88E-02	CTSD,EZR,HMOX1,HSPB1,KRT5,SFPQ,STAT1
ANXA1	-2,503	enzyme			1,12E-02	ANXA1,ANXA2,FARSA
SNAI1		transcription regulator		1,387	3,17E-12	ACTN1,ACTR1A,ACTR2,ACTR3,CDC42,CFL1,COL1A1,FLNA,FLNB,FLNC,FN1,GSN,LASP1,MMP14,PEBP1,PFKP
NR3C1		ligand-dependent nuclear receptor		-1,664	3,33E-02	ACTN1,ANXA1,B2M,CAPN2,DDX5,FKBP4,FN1,HSP90AB1,HSPA6,KRT15,KRT5,MAPK1,PRKAR1A,PSMA6,YWHAE,YWHAH,YWHAZ
EGF		growth factor		-1,566	2,20E-08	ACTN1,ANPEP,COL1A1,COL1A2,CTSD,DDX5,EEF1A1,EZR,FASN,FN1,GFPT1,HMOX1,HNRNPK,KRT15,KRT5,LDHA,MAPK1,NCL,PDGFRB,PPIB,PRKDC,PSMB6,PSMB7,RAC1,S100A4,STAT1,VCL	184 (19)
VTN		other			1,23E-02	COL1A1,COL1A2,ITGAV
HRAS		enzyme		0,106	1,08E-14	ANXA2,ATP5B,B2M,CAPG,CAPN2,CNN2,COL1A1,COL1A2,CSRP1,FASN,FERMT2,FHL1,FLNA,FN1,GSN,HMOX1,HSP90AA1,HSPA8,HSPB1,ITGAV,LASP1,MAPK1,MMP14,MYH10,MYO1C,PDGFRB,PDLIM1,PFN1,PML,PRDX6,RPL27A,RPLP1,RPS3,RPS6,S100A4,SSR3,STAU1,TAGLN,VCL	187 (20)
PDIA6		enzyme			3,10E-02	HSPA5
CLEC11A		growth factor			2,12E-04	ALDOA,ANXA1,CAP1,LDHA,S100A6,TKT
MAFB		transcription regulator		0,849	2,85E-03	ACTN1,CAP1,CNN2,TAGLN
POU2AF1		transcription regulator			4,32E-02	CDC37,CTNNA1,LGALS1
EPO		cytokine			4,70E-05	B2M,CLIC1,CREG1,EEF1A1,GBA,GSPT1,HNRNPF,KPNB1,NPM1,RPS23,RPS6,SEC22B,TPI1,UPF1,WDR1
ELK3		transcription regulator			1,22E-02	CCT8,HMOX1
EDN1		cytokine		0,627	9,90E-08	ANXA1,ANXA5,CDC42,COL1A2,COL5A1,EZR,FN1,HSPA5,HSPA8,ITGAV,MSN,MYL6,NPM1,TPM2,VCL,YWHAE	176 (17)
THBS4		other			8,38E-03	CALR,HSPA5,HYOU1	63 (8)
SFTPC		other			3,50E-03	HSPA5,S100A4
ALS2		other			1,56E-02	RAC1
VAV2		transcription regulator			6,00E-03	AGTRAP,CDC42,RAC1
RACGAP1		transporter			3,10E-02	CDC42
CDKN1B		kinase		1,633	9,08E-03	AGTRAP,B2M,CCT6A,FHL1,HSPA5,LGALS3	98 (4)
KLF15		transcription regulator		0,000	4,87E-03	ACADVL,FASN,HADHA,HADHB	131 (8)
SMARCA4		transcription regulator		-0,946	4,85E-03	ACTN4,AHNAK,ALB,ALDH2,DYNC1H1,FLNB,FN1,GAPDH,GSTO1,ITGAV,KRT15,LGALS1,LGALS3,MAPK1,S100A6,SERPINH1,TAGLN,TUBB	124 (7)
ILK	-10,999	kinase			1,85E-02	FN1,MAPK1,RNH1
CTH		enzyme			4,62E-02	HSPA5
DSP		other			1,21E-03	COL1A1,COL1A2,MMP14	95 (4)
OSM		cytokine		-0,015	1,07E-06	ACAA1,ADH5,ALB,ANXA1,ANXA2,B2M,COL1A1,COL1A2,COL6A1,CTSL,FASN,FN1,GFPT1,HK2,HLA-A,HMOX1,HSPA5,KRT2,KRT9,MARCKS,MYH10,PGK1,PRDX2,STAT1,TUBA1A	175 (17)
JAG1		growth factor		-0,371	8,93E-04	COL1A1,ITGAV,PDGFRB,TAGLN	7 (2)
RHOA		enzyme		1,067	2,04E-03	COL1A1,CTSD,FN1,MMP14,RHOC,TAGLN	169 (20)
RET		kinase		-1,342	3,38E-04	ANXA1,CD151,COL1A1,COL1A2,FKBP4,HSP90AA1,HSPA8,MMP14	148 (13)
TRIM54		other			3,10E-02	FLNC
ADRB2		g-protein coupled receptor			2,13E-02	COL1A1,HK2,RAB6A
TGFB3		growth factor		0,853	1,11E-03	COL1A1,COL1A2,COL5A1,ENG,FN1,ITGAV,TAGLN	174 (15)
CGGBP1		transcription regulator			3,10E-02	FMR1
IL1B		cytokine		-0,787	4,36E-03	ANXA1,B2M,COL1A1,DDX5,ENG,FMR1,FN1,G6PD,HK2,HLA-A,HMOX1,HSPB1,ITGAV,LDHA,MMP14,MTDH,PFKP,PGAM1,RAN,S100A6,SERPINH1,STAT1,TPD52L2,UGDH	212 (21)
NFKBIA		transcription regulator		1,693	4,14E-07	COL1A2,CTNNA1,FN1,FSCN1,HK2,HLA-A,HMOX1,HSPA5,HSPA8,IGF2R,ITGAV,MMP14,PDLIM1,PICALM,RAC1,RPL27A,RPL8,RPS18,RPS2,SCFD1,SPTBN1,UBA1,YWHAZ	190 (15)
QKI		other			4,86E-03	HNRNPF,HNRNPH1
DYSF		other			4,25E-07	ACOT9,ACTR3,ANXA1,ANXA2,B2M,FN1,HLA-A,HSPB1,LGALS3,S100A4
3-(p-methoxy)phenyl-1,4-benzoxazine		chemical reagent			3,10E-02	COL1A1
TGFB2		growth factor		0,322	5,10E-03	COL1A1,COL1A2,FN1,HMOX1,PDGFRB,TAGLN	173 (18)
ELK1		transcription regulator			4,32E-02	CCT8,ITGAV,TAGLN
G6PC		phosphatase			3,50E-03	HSPA5,HYOU1
CFTR		ion channel			4,12E-02	ACAA1,CAPG,FDPS,STAT1
CYR61		other			1,61E-02	COL1A1,COL1A2,FN1,ITGAV
MTPN		transcription regulator		-0,707	4,29E-05	ANXA1,COL1A1,COL1A2,ENG,FN1,S100A6,TAGLN,TUBA1A
CREB3L1		transcription regulator			2,59E-03	COL1A1,COL1A2,HSPA5
DCN		other			4,77E-02	COL1A2,ENG,ITGAV
NEDD9		other			2,13E-02	MMP14,PFKP,PGK1
CTNNB1		transcription regulator		1,154	6,14E-03	ACTC1,ACTN4,ACTR3,ANXA1,CAPN1,CNN2,COL1A1,CTNNA1,EHD1,FN1,KRT1,KRT5,LGALS3,MAP4,MMP14,PFN1,PML,PRKCSH,S100A4,UBA1	138 (13)
GAPDH	-4,549	enzyme			1,71E-02	ENO1,GAPDH,STAT1
FAM103A1		other			3,10E-02	RUVBL1
EEF1A1	-4,236	translation regulator			4,62E-02	S100A4
SF1		transcription regulator			7,31E-05	COL1A1,FN1,MYL6
CD36		transmembrane receptor			3,50E-02	ATP5B,FASN,HSPA5
COL10A1		other			1,56E-02	HSPA5
FLT1		kinase		0,000	1,38E-09	ACTN4,ACTR2,CANX,CAPN2,CLIC4,FLNA,GDI2,HMOX1,MARCKS,PRKAR1A,PTBP1,YWHAZ
GSTT1		enzyme			1,56E-02	GSTM3
HNRNPA1	-991,211	other			1,21E-03	ANXA7,HNRNPA1,PKM
Pln		other			1,73E-08	ALDOA,ANXA2,ENO1,EZR,MYL6,PGK1,RAB1A,SEC22B,TPI1,VCP
PLN		transporter			1,44E-08	ALDOA,ANXA2,ENO1,EZR,MYL6,PGK1,RAB1A,SEC22B,TPI1,VCP
NOS1AP		other			3,10E-02	RAC1
ESRRA		ligand-dependent nuclear receptor		-1,202	1,15E-07	ACADVL,ATP5B,ENO1,GAPDH,GOT1,HADHA,HK2,KRT10,KRT15,LDHA,LDHB,PKM,PSMD3,RPL19,TPI1	40 (6)
Brd4		other			1,96E-02	HNRNPH1,PTBP1
Hist1h1a		other		-1,633	2,30E-03	ARPC5,B2M,FDPS,FKBP4,HSPA4,PHB2
HIST1H1A		other			4,62E-02	GLB1
RFX5		transcription regulator			1,50E-03	B2M,COL1A1,COL1A2
SREBF2		transcription regulator		-1,963	2,40E-02	ACLY,FASN,FDPS,G6PD
WASF1		other			3,10E-02	EZR
EBI3		cytokine			3,70E-02	B2M,HLA-A,STAT1
SRSF2		transcription regulator			9,28E-03	COL1A1,HNRNPH1,PTBP1
RFXANK		transcription regulator			2,36E-03	COL1A2,HLA-A
CETP		enzyme			3,49E-02	HSPA5,PLIN3
DIDO1		other			4,62E-02	ITGAV
PDGFC		growth factor			4,21E-02	COL1A2,PDGFRB
NET1		other			3,50E-03	FN1,MMP14	51 (6)
TP53		transcription regulator		-0,687	5,44E-28	ACADVL,ACLY,ACTN1,ACTN4,ADH5,ALB,ALDH9A1,ANXA1,ANXA2,ATL3,ATP5C1,CAP1,CLIC4,CNN2,COL1A1,COL1A2,CSRP1,CTSD,ENG,EZR,FAM3C,FASN,FDPS,FERMT2,FHL1,FKBP4,FN1,G6PD,GAPDH,GLB1,GPI,GSN,HADHA,HADHB,HK2,HMOX1,HSP90AA1,HSP90AB1,HSPA8,HSPB1,IKBIP,ILK,KPNB1,KRT15,LASP1,LDHA,LGALS3,MAP4,MAPK1,MDH2,MTDH,MYH10,MYH9,MYO1C,NARS,NPEPPS,NPM1,P4HA1,PDCD6IP,PDGFRB,PDLIM1,PFKP,PFN1,PHGDH,PLXNB2,PML,PRDX2,PRDX6,PSMA1,PSM…	203 (19)
WT1		transcription regulator		0,963	7,63E-05	ANPEP,CLIC1,CLIC4,EZR,FDPS,LGALS3,MMP14,MYL6,PDIA4,PPIB,RPL19,TARDBP,YARS
CYP7A1		enzyme			2,24E-02	FASN,FDPS
TGFBR2		kinase		-0,943	2,74E-02	CLIC4,COL1A1,COL1A2,FN1,MMP14,TAGLN,VCL
ESR1		ligand-dependent nuclear receptor		-1,028	8,97E-10	ACTC1,ACTR2,AHNAK,AP2B1,CAPN2,CARM1,CDC42,COPA,COPG1,COPZ1,CTSD,CYFIP1,ENO1,FASN,FHL1,FKBP4,FLNA,FMR1,G6PD,GLB1,GNAQ,GNB1,GSN,HSP90AA1,IQGAP1,KPNB1,KTN1,LGALS1,MAPK1,MARCKS,MYH10,PFN2,PGLS,PHB2,PPP2R1A,PRKAR1A,PSMD3,RAB35,RAB5C,RAB6A,RRBP1,SCARB2,SEC31A,SFPQ,SLC3A2,SNX6,SPTBN1,SSR3,STAT1,TNPO1,YARS
S100P		other			2,96E-04	CFL1,CTSD,S100A6
PRKCH		kinase			1,01E-02	KRT1,KRT5
2005-09-01		enzyme			3,10E-02	2002-09-01
PTGES		enzyme			5,00E-02	ANXA1,ANXA2,EZR
NME1		kinase			4,48E-03	CTSD,MMP14,PABPC1,RAC1	128 (7)
IL19		cytokine			2,84E-02	FN1,HMOX1
GADD45GIP1		other			4,62E-02	HMOX1
FABP1		transporter			2,24E-02	GOT1,HMOX1
GNA15		enzyme			8,79E-04	FHL1,HMOX1,LGALS3,PDLIM1,PFN2,TAGLN,UGDH	123 (7)
SOD1		enzyme			1,21E-03	B2M,COL1A1,EZR,GSTM3,HMOX1,HSPA4,HSPA8,HSPB1,PRDX6,TUBB4A	180 (20)
DPP-23		chemical reagent			3,04E-03	HSP90AA1,HSPA5,HSPA6
TLR4-IN-C34		chemical reagent			1,56E-02	HSPA5
tyrosine kinase inhibitor		chemical drug			1,56E-02	FN1
KU-60019		chemical - kinase inhibitor			3,10E-02	GLB1
tomatidine		chemical - endogenous non-mammalian			8,15E-03	NARS,SARS
PDGFRbeta-recognizing cyclic peptide		chemical reagent			1,50E-05	COL1A1,COL1A2,FN1
dec-RRLL-cmk		chemical reagent			3,50E-03	COL1A2,FN1
lith-O-Asp		chemical reagent		0,000	2,39E-06	CCT6A,CFL1,PGK1,RNH1,WDR1
cigarette smoke		chemical toxicant			6,53E-03	ESD,G6PD,HMOX1,HSP90AA1,HSPA5,PRDX1,STAT1,TCP1,UGDH	40 (2)
bleomycin		chemical drug		0,236	3,76E-03	COL1A1,COL1A2,CTSD,FN1,MAP4,MMP14,MSN,S100A4	173 (18)
ristocetin		chemical toxicant			3,10E-02	YWHAZ
gentamicin C		chemical drug		-1,000	1,70E-02	ANXA1,ANXA2,LGALS3,TUBB
superoxide		chemical - endogenous mammalian			2,53E-02	FN1,HMOX1
paraquat		chemical toxicant		0,663	3,46E-02	COL1A1,FN1,HMOX1,HSPA8,MAPK15
econazole		chemical drug			3,10E-02	HSPA5
candesartan		chemical drug		0,277	6,63E-04	COL1A2,FN1,GFPT1,MAPK1,PDGFRB	93 (12)
diethylstilbestrol		chemical drug		-1,320	1,92E-02	FDPS,GSPT1,GSTM3,HLA-A,HSP90AB1,MAPK1,PDGFRB,S100A6
2-mercaptoacetate		chemical - endogenous non-mammalian			3,84E-02	ANXA2,ENO1
dantrolene		chemical drug			6,41E-03	CAPN1,HSPA5
halofuginone		chemical drug			3,12E-04	COL1A1,COL1A2,DBN1,GOT1,HSPA4,LGALS1,PCOLCE,PKM,TAGLN	131 (12)
TO-901317		chemical reagent		-1,131	6,11E-05	ACAA1,ACLY,ALB,ALDH2,ENO1,FASN,FDPS,G6PD,GPI,HK2,LGALS3,PFKP,TKT	150 (15)
phenylacetic acid		chemical - endogenous mammalian			4,62E-02	HLA-A
iopanoic acid		chemical drug			1,56E-02	G6PD
gemcitabine		chemical drug		0,106	1,29E-03	GLB1,HMOX1,PEBP1,PKM,PRKDC
dimethylnitrosamine		chemical toxicant			3,31E-02	COL1A1,COL1A2,HMOX1
azetidyl-2-carboxylic acid		chemical reagent			1,45E-02	HSPA5,HSPA8
advanced glycation end-products		chemical - endogenous mammalian			2,77E-02	DDAH2,FN1,PFN1
imatinib		chemical drug		-0,192	4,43E-02	COL1A1,FN1,HMOX1,STAT1
LY294002		chemical - kinase inhibitor		-0,499	1,25E-02	ANPEP,COL1A1,COL1A2,FASN,FN1,GSTM3,HMOX1,HSP90AB1,HSPA5,ITGAV,MMP14,PGK1,PRDX1,RAB6A,TAGLN
verapamil		chemical drug		0,000	3,13E-03	ANXA2,CAPN1,ENO1,S100A6	33 (3)
PD98059		chemical - kinase inhibitor		-0,205	7,65E-10	ACTR3,ALDOA,ANPEP,ANXA1,AP2B1,COL1A1,COL1A2,CTSL,EEF1A1,ENG,ENO1,FASN,FN1,GFPT1,GPI,HADHB,HMOX1,HNRNPAB,HSPA5,HYOU1,ITGAV,LDHA,MAPK1,MMP14,PABPC1,RAN,RPS2,RPS6,RTCB,S100A4,SLC3A2	147 (16)
ebselen		chemical drug			1,45E-02	COL1A2,HMOX1
polyhydroxyethyl methacrylate		chemical reagent			1,56E-02	CALR
carvedilol		chemical drug			3,84E-02	FASN,HMOX1
4-(2-aminoethyl)benzenesulfonylfluoride		chemical - protease inhibitor		-0,043	9,37E-05	COL1A1,COL1A2,FN1,HMOX1,HSPA5	118 (8)
resiquimod		chemical drug		-1,000	1,19E-03	ATP5A1,ATP5C1,HSPB1,MSN,PKM,PRDX1,PRDX6,RAB7A,SFPQ
niacinamide		chemical - endogenous mammalian			3,31E-02	FASN,G6PD,GAPDH
nitric oxide		chemical - endogenous mammalian			1,27E-02	HMOX1,HSP90AA1,HSP90AB1,PDIA4,PRKDC,RAD23B,VCL
tempo		chemical reagent			4,62E-02	HMOX1
linsidomine		chemical drug		-0,762	1,32E-03	ALB,ANXA2,FMR1,HMOX1
diphenyleneiodonium		chemical reagent		-1,172	1,07E-02	COL1A1,FN1,HMOX1,RAC1
fomepizole		chemical drug			3,10E-02	HMOX1
methoxychlor		chemical toxicant			6,41E-03	G6PD,HSP90AB1
6-aminonicotinamide		chemical reagent			8,15E-03	G6PD,HSPA5
BAPTA-AM		chemical reagent			2,77E-02	COL1A1,FN1,HSPA5
phenethyl isothiocyanate		chemical drug			4,36E-05	CAPN2,CCT4,DDX5,EEF2,HSP90AA1,PSMA6,RAB1A,RPL5,TXNL1
3-nitropropionic acid		chemical toxicant			1,41E-03	GAPDH,GPI,LDHA,LDHB,TPI1	185 (9)
rosiglitazone		chemical drug		-0,775	1,50E-02	ACADVL,COL1A1,ERP44,FASN,FN1,GAPDH,GOT1,HADHB,HMOX1,HSPA5,ILK,MDH2,YWHAE
methacholine		chemical drug			4,62E-02	FN1
raloxifene		chemical drug		0,378	1,83E-02	CTSL,DBN1,ENG,FLNB,HMOX1,MYO1B,RAC1
acetaminophen		chemical drug		-0,768	9,10E-03	ALB,HMOX1,HSPA5,PRDX1,TUBA1A,TUBB,YWHAZ	37 (3)
monorden		chemical - endogenous non-mammalian			2,24E-02	GSN,HSPA5
tanespimycin		chemical drug		0,641	2,75E-10	CAPN1,EIF4A1,HNRNPA1,HNRNPAB,HNRNPC,HSP90AB1,HSPA5,HSPA8,IARS,LDHA,RPL24,RPL27A,RPS16,RPS8,SERPINH1
4-phenylbutyric acid		chemical - endogenous mammalian		-1,941	2,75E-02	CALR,HLA-A,HSPA4,HSPA5
coenzyme Q10		chemical drug			2,24E-02	ATP5B,HMOX1
BB-2116		chemical - protease inhibitor			4,62E-02	MMP14
epalrestat		chemical reagent			4,62E-02	PDGFRB
esculetin		chemical - endogenous non-mammalian			3,50E-03	ALB,COL1A1
Sb202190		chemical - kinase inhibitor		-0,808	1,24E-02	COL1A1,FN1,HMOX1,HSPA5,P4HA1,PRDX1
metformin		chemical drug		0,000	6,81E-03	FASN,FN1,GLO1,HMOX1,HSPA5,ILK,PKM	157 (15)
hexamethylene bisacetamide		chemical reagent		1,231	2,98E-04	CREG1,FN1,HSPA8,NPM1,TCP1
phenylbutazone		chemical drug		-1,342	2,45E-03	ANXA1,ANXA2,GSTM3,LGALS3,TUBB	30 (3)
indomethacin		chemical drug		0,578	4,07E-04	ANXA1,ANXA2,CAPN2,CTSD,FASN,GBA,GSTM3,HMOX1,LGALS3,MMP14,TUBB,YWHAE	203 (15)
carnitine		chemical - endogenous mammalian			1,56E-02	CAPN1
amphetamine		chemical drug			2,30E-03	CAMK2A,EZR,GNB1,HSPA4,HSPA8,UCHL1
PQQ cofactor		chemical - endogenous non-mammalian			4,62E-02	HMOX1
2-mercaptoethanol		chemical - endogenous mammalian			4,86E-03	HMOX1,HSPA5	30 (4)
deferoxamine		chemical drug		-1,844	4,37E-03	ALDOA,ENO1,FASN,HK2,HMOX1,LDHA,PGK1,PKM	177 (9)
calphostin C		chemical - kinase inhibitor			1,70E-02	FN1,GFPT1,HSPA5,PDIA4
PD 153035		chemical drug			4,21E-02	COL1A2,HSPA5
nitrofurantoin		chemical drug		-1,443	1,60E-11	ACAA1,ACADVL,ALB,ANXA2,ANXA5,CAPN2,EEF1A1,GSTM3,HMOX1,HSPA5,LGALS3,MMP14,PRDX1,PRDX2,RPL6,RPS8,TUBA1A,TUBB,YWHAZ
irbesartan		chemical drug			7,54E-03	FHL1,ILK,ITGAV
4-methylnitrosoamino-1-(3-pyridinyl)-1-butanone		chemical toxicant			1,46E-02	ANXA1,FASN,TKT
NS-398		chemical reagent		-0,152	4,59E-02	CAPN2,COL1A2,MMP14,PRDX1
cycloheximide		chemical reagent		-0,280	1,73E-05	ACTC1,ALB,ALDOA,B2M,CALR,CAMK2A,COL1A1,COL5A1,EEF1A1,EIF4G1,FMR1,FN1,GOT1,HMOX1,LDHA,NPM1,PDGFRB,PGK1	181 (16)
brefeldin A		chemical - endogenous non-mammalian			3,50E-02	HLA-A,HMOX1,HSPA5
hydroxyurea		chemical drug		-0,152	1,44E-02	KRT1,KRT2,MARCKS,STAT1
pyridoxal phosphate		chemical - endogenous mammalian			4,62E-02	COL1A1
phenyl-N-tert-butylnitrone		chemical reagent			8,15E-03	FN1,HMOX1	101 (5)
n-nitrosomethylbenzylamine		chemical toxicant			4,20E-09	ACTN4,ACTR2,AHNAK,ANXA2,DDX5,HMOX1,HSP90AA1,MSN,PHGDH,PRKAR1A,PSMA6,RAB1A,RAD23B,TXNL1,YWHAH
SB203580		chemical - kinase inhibitor		1,022	4,21E-03	ANXA1,COL1A1,COL1A2,ENO1,FN1,GDI2,GPI,HMOX1,HSPA5,P4HA1,PRDX1,STAT1,TAGLN	132 (15)
sulindac sulfide		chemical drug		0,236	1,49E-05	ESD,GARS,LDHA,PGAM1,PPP2R1A,RANBP1,SPTBN1,YWHAE
fluvoxamine		chemical drug			1,23E-02	GAPDH,GLB1,GNAQ
losartan potassium		chemical drug		-1,491	2,64E-02	COL1A1,ENG,FN1,HSPA5,ITGAV
ethanol		chemical - endogenous mammalian		0,582	1,62E-03	ACLY,ANPEP,CAPN1,CLIC4,COL1A2,FASN,HLA-A,HMOX1,HSP90AB1,HSPA5,LGALS1,SEC23A,SPTBN1,STAT1	202 (19)
tetrachlorodibenzodioxin		chemical toxicant			3,14E-02	AARS,ACTN1,COL6A1,CTSD,FMR1,HMOX1,HSPA8,MMP14,S100A4,SERPINH1,UGDH
fenamic acid		chemical reagent		-1,172	4,50E-03	ANXA1,ANXA2,GSTM3,LGALS3,TUBB
talarozole		chemical drug			3,10E-02	KRT10
allyl sulfide		chemical drug			2,53E-02	COL1A2,HMOX1
U0126		chemical - kinase inhibitor		0,874	2,01E-02	COL1A1,EEF1A1,EEF2,FN1,GSN,HMOX1,HSP90AB1,HSPA5,MAPK1,PABPC1,PML,RAC1,RPS6,TPM2
chlordecone		chemical toxicant			4,62E-02	HSPA5
manumycin A		chemical reagent			1,22E-02	ANPEP,FN1
oxaliplatin		chemical drug			1,99E-02	ANXA2,STAT1,UGGT1
methotrexate		chemical drug		1,066	6,25E-06	ACAA1,ACADVL,ALB,ALDOA,FASN,GAPDH,GPI,GSN,HADHA,HADHB,HMOX1,PFN2,PPIA,PRDX1,RAC1	123 (7)
GW9662		chemical reagent		1,432	1,23E-02	ACLY,FASN,FN1,HSPA5,YWHAE
troglitazone		chemical drug		0,006	3,58E-02	ANXA2,CFL1,COL1A1,COL1A2,FASN,FN1,GLO1,HMOX1,HSPA5,P4HA1,TALDO1
captopril		chemical drug		-1,067	3,12E-02	ANXA1,GSTM3,HMOX1,LGALS3
memantine		chemical drug			2,13E-02	DBN1,HSP90AB1,HSPA5
thioacetamide		chemical toxicant		-0,126	3,76E-05	ANXA1,ANXA2,COL1A1,COL1A2,DBN1,GOT1,GSTM3,HSPA4,LGALS1,LGALS3,MMP14,PCOLCE,PKM,TAGLN	124 (7)
hydroxyflutamide		chemical drug			2,24E-02	MSN,UGDH
diethylmaleate		chemical toxicant			2,84E-02	HMOX1,SLC3A2
eprosartan		chemical drug			3,50E-03	COL1A1,FN1
phenol derivative		chemical toxicant			4,62E-02	HMOX1
exemestane		chemical drug			4,62E-02	HMOX1
trovafloxacin		chemical drug		0,000	2,18E-02	B2M,FASN,HLA-A,HMOX1
thyroid hormone		chemical - endogenous mammalian		-1,131	8,30E-03	FASN,FDPS,G6PD,HSP90AB1,PML,STAT1,UGP2,YWHAE
LFM-A13		chemical - kinase inhibitor			3,10E-02	HMOX1
sphingosine-1-phosphate		chemical - endogenous mammalian		0,000	4,27E-02	ANXA2,FN1,MMP14,TAGLN
risedronic acid		chemical drug			3,50E-03	HSPA8,PDIA3
cerivastatin		chemical drug		-0,271	2,02E-04	AGTRAP,COL1A1,FDPS,FN1,GNB1,HMOX1,HSPB1	164 (18)
simvastatin		chemical drug		0,218	4,18E-02	ANXA1,HIST1H1C,HMOX1,MYH10,RAC1,S100A6,STAT1
lovastatin		chemical drug		-1,091	4,28E-02	ALB,FASN,FDPS,HMOX1,RHOC
p-dimethylaminoazobenzene		chemical toxicant			3,10E-02	ALB
triamterene		chemical drug		-1,387	3,71E-03	ANXA1,ANXA2,GSTM3,LGALS3,TUBB
acetaldehyde		chemical - endogenous mammalian			4,21E-02	COL1A1,COL1A2
pantoprazole		chemical drug			1,56E-02	HMOX1
lomustine		chemical drug		-1,342	3,25E-03	ANXA1,ANXA2,GSTM3,LGALS3,TUBB
carmustine		chemical drug			1,01E-02	HSP90AA1,HSP90AB1
phenacetin		chemical drug			2,77E-02	ANXA1,ANXA2,LGALS3
RP 73401		chemical toxicant			6,41E-03	STAT1,VCL
rosuvastatin		chemical drug			1,23E-02	FDPS,HMOX1,RAC1
benzo(a)pyrene		chemical toxicant		-0,895	2,70E-03	ANXA1,ESD,FASN,G6PD,GNAQ,HMOX1,HSPB1,PDLIM1,RHOC,TKT
tetracycline		chemical drug		0,000	3,12E-02	COL1A1,HADHA,RAB35,RPL23
benzo(a)pyrene-3,6-quinone		chemical toxicant			1,56E-02	HMOX1
vitamin K3		chemical drug			1,02E-02	HK2,HMOX1,HSPA5
carbon tetrachloride		chemical toxicant		-0,350	5,45E-03	COL1A1,COL1A2,FN1,HMOX1,HSP90AA1,HSPB1,IGF2R,PDGFRB,S100A6	171 (16)
pyrrolidine dithiocarbamate		chemical reagent		1,387	2,46E-02	ANXA1,COL1A1,HMOX1,MMP14,PGK1
protoporphyrin IX		chemical - endogenous mammalian			3,10E-02	HMOX1
ramipril		chemical drug			7,54E-03	COL1A1,COL1A2,FN1
flavonoid		chemical - endogenous non-mammalian			4,62E-02	HMOX1
H-7		chemical - kinase inhibitor			2,44E-02	COL1A1,COL1A2,FN1
TAN 67		chemical reagent			3,10E-02	MAPK1
2-nitrophenyl EGTA		chemical reagent			1,56E-02	AHNAK
amlodipine		chemical drug			1,50E-03	ANXA2,COL1A1,ENO1
probucol		chemical drug			4,21E-02	HMOX1,PSMA1
tiron		chemical reagent			2,96E-04	HMOX1,HSPA5,PRDX2	7 (2)
phloretin		chemical - endogenous non-mammalian			4,62E-02	HMOX1
rhapontin		chemical - endogenous non-mammalian			1,56E-02	FASN
salirasib		chemical drug		1,667	1,02E-07	COL5A1,LDHA,LGALS1,P4HA1,PDGFRB,PGAM1,PGK1,PKM,TPI1
mycophenolate mofetil		chemical drug			4,62E-02	FN1
bisphenol A		chemical - endogenous non-mammalian		-1,890	2,57E-03	CTSD,ENO1,HSP90AB1,MDH2,PEBP1,PKM,PRDX2
tert-butyl-hydroquinone		chemical reagent		-0,149	1,80E-03	G6PD,GSTM3,HMOX1,HSPA5,HSPA8,RAB6A
silver nitrate		chemical drug			4,62E-02	HMOX1
nitroprusside		chemical drug			4,11E-02	ACTN1,FMR1,HMOX1
sodium arsenate		chemical toxicant			3,10E-02	PRDX1
cobalt chloride		chemical reagent		-0,587	9,86E-04	ALDOA,ANPEP,HMOX1,HSP90AB1,PGK1,PKM	152 (13)
zinc sulfate		chemical drug			1,45E-02	COL5A1,HMOX1
arsenic trioxide		chemical drug		1,604	5,40E-03	FASN,FDPS,FN1,HMOX1,HSPA5,MSN,PML	197 (21)
mercuric chloride		chemical toxicant			1,58E-02	HMOX1,HSP90AA1,HSPB1
cadmium chloride		chemical toxicant		0,305	1,24E-04	ALB,ANXA5,HMOX1,HSP90AA1,HSPA5,HSPB1
cisplatin		chemical drug		0,107	1,89E-09	ACADVL,ALB,ANPEP,ANXA1,ANXA2,ANXA5,CAPN1,CAPN2,COL1A1,FASN,FN1,G6PD,GOT2,GSTM3,HADHA,HK2,HMOX1,HSPA5,KRT10,LDHB,LGALS3,MARCKS,PEBP1,PHGDH,PPIA,PSMA1,RAB6A,RAC1,RPS16,RPS5,TPM2,TUBB,YWHAZ	182 (15)
potassium chloride		chemical drug			4,12E-02	CALR,HSPA5,PDIA3,PDIA4
hydrogen sulfide		chemical - endogenous mammalian			2,53E-02	HMOX1,HSPA5
spermine nitric oxide complex		chemical toxicant			1,70E-02	DDX5,HMOX1
heme arginate		chemical drug			3,10E-02	HMOX1
tin protoporphyrin IX		chemical reagent			1,01E-02	ENG,HMOX1
acyclic retinoid		chemical drug			2,84E-02	COL1A2,PDGFRB
tretinoin		chemical - endogenous mammalian		-0,380	2,40E-13	ABCE1,AHNAK,ALDH9A1,ANPEP,ANXA1,ANXA2,ANXA5,CALR,CAPN2,CDC42,COL1A1,COL1A2,CREG1,CTSD,CTSL,DDAH2,EEF1A1,EHD1,EIF4A1,EIF4G1,FN1,GARS,HADHA,HLA-A,HMOX1,HNRNPC,HNRNPF,HNRNPK,HSPB1,KRT1,KRT15,KRT5,LGALS1,MMP14,MYH9,MYO1C,NCL,NME2,NPM1,P4HA2,PDGFRB,PFN1,PLOD3,PML,PRDX2,PSMC4,RAD23B,RAN,RPL11,RPL5,RPL6,RPS14,RPS16,RPS3,RPS6,RUVBL1,STAT1,TPI1,TPP1,UBA1,VCL,YWHAE,YWHAZ	197 (13)
thiamine		chemical - endogenous mammalian			3,10E-02	TKT
spermidine		chemical - endogenous mammalian			1,96E-02	HMOX1,KRT15
bromobenzene		chemical toxicant		-0,211	1,32E-07	ACTN4,CAPN1,FDPS,GAPDH,GOT1,HMOX1,HSP90AA1,HSPA5,HSPB1,TUBA1A
aldesleukin		biologic drug		0,000	8,74E-05	B2M,CALR,CANX,PDIA3,PSMB6,STAT1
vancomycin		biologic drug		-0,202	4,00E-04	ANXA1,ANXA2,GPX8,GSTM3,HMOX1,LGALS3,TUBB
Phe-Pro-Arg-chloromethyl ketone		chemical - protease inhibitor			4,62E-02	HMOX1
L-JNK inhibitor I		chemical reagent			3,10E-02	HMOX1
benzyloxycarbonyl-Leu-Leu-Leu aldehyde		chemical - protease inhibitor		-0,609	1,99E-09	CAMK2A,CCT2,CFL1,CLIC1,FMR1,HMOX1,HSP90AA1,HSPA4,HSPA5,HSPA8,HSPB1,PEBP1,PFN1,PPIA,PSMC1,PSMC4,PSMD2,RAC1,RANBP1,STAT1,TUBB4A,UBE2N	188 (7)
actinomycin D		chemical drug		0,017	6,73E-03	ALB,COL1A2,FASN,FLNA,FN1,GAPDH,GPI,HMOX1,NPM1	193 (20)
desmopressin		biologic drug			6,84E-13	AHNAK,ALB,CAPG,CTSD,ENO1,FLNA,GAPDH,HSPA8,LDHB,MYH10,PPIA,RPL23,RPS3,SEC22B,TUBB,YWHAZ
bacitracin		biologic drug			3,10E-02	ANXA5
N-formyl-Met-Leu-Phe		chemical reagent			4,11E-03	ACTN1,CAPG,MSN,TAGLN2
lisinopril		biologic drug			3,16E-02	PDGFRB,S100A6
ceruletide		biologic drug			4,58E-02	HMOX1,HSPA5
romidepsin		biologic drug		1,960	3,48E-03	CDC42,GSN,ITGAV,RAC1,RHOC
leupeptin		chemical - protease inhibitor			1,70E-02	CD151,GBA
doxorubicin		chemical drug		-0,570	1,08E-03	ACTC1,ALB,ANXA1,ANXA2,CTSD,EEF1A1,GLB1,GSTM3,HMOX1,LGALS3,MAP4,PRDX1,STAT1,TUBB,UBE2N	143 (10)
plicamycin		chemical drug		0,412	4,63E-03	ADH5,COL1A1,COL1A2,FASN,HMOX1,PRKDC	126 (12)
bisindolylmaleimide I		chemical - kinase inhibitor		-0,485	5,35E-03	FN1,HMOX1,HSP90AB1,HSPA5,KRT10,MAPK1	191 (18)
Ro31-8220		chemical - kinase inhibitor		-1,091	4,48E-03	COL1A1,COL1A2,FN1,HMOX1	135 (15)
bisindolylmaleimide		chemical - kinase inhibitor			7,54E-03	FN1,GFPT1,PRDX1
forskolin		chemical toxicant		0,586	6,11E-07	ACTN1,ACTR2,ALDOA,CALR,COL1A1,ESD,EZR,FLNC,FN1,HK2,HMOX1,ILK,MAPK1,P4HA2,PGK1,PLIN3,PPP2R1A,PRDX1,PRDX2,PRKAR1A,PSMD3,RAB5C,RAB7A,RPS11,STAT1,TAGLN2,TPM2,TUBA1A,VCL	174 (17)
ursolic acid		chemical drug		1,732	1,14E-02	FASN,MTDH,NARS,SARS
farnesol		chemical reagent			3,84E-02	HSPA5,PDIA4
bardoxolone		chemical drug			1,58E-02	HMOX1,MDH2,UGDH
mezerein		chemical - endogenous non-mammalian			4,58E-02	EEF1A1,FN1
genistein		chemical drug		0,845	2,15E-02	COL1A1,CTSD,CTSL,GBA,GFPT1,GLB1,HLA-A,HMOX1,HSPA5,IGF2R,SCARB2,TPP1
isoquercitrin		chemical drug			2,24E-02	FASN,FDPS
luteolin 7-O-beta-D-glucoside		chemical - endogenous non-mammalian			1,56E-02	HMOX1
ampelopsin		chemical - endogenous non-mammalian			7,23E-04	HMOX1,HSPA5
taxifolin		chemical - endogenous non-mammalian			4,62E-02	HMOX1
nicotine		chemical drug		0,266	2,52E-03	ALDOA,ENO1,FN1,HMOX1,HSPA8,KRT10,LGALS3,RAB6A,STAT1	206 (18)
naltrindole		chemical drug			1,70E-02	GSTO1,RAD23B
cocaine		chemical drug		-1,937	5,79E-03	ATP5B,CAMK2A,GNB1,HSPA4,MAPK1,PRDX2,STAT1,TUBB
capsaicin		chemical drug			5,00E-02	CAMK2A,HMOX1,MMP14
monocrotaline		chemical toxicant			1,58E-02	FHL1,HMOX1,HSP90AB1
vincristine		chemical drug			5,28E-03	HNRNPF,HNRNPK,HSP90AB1,YWHAE
topotecan		chemical drug		0,378	2,53E-02	ENG,ENO1,FAM3C,HNRNPK,HSPA8,SFPQ,VCL
arecoline		chemical drug			3,16E-02	HMOX1,S100A4
(6S)-hydroxyhyoscyamine		chemical drug			4,62E-02	HSPA5
staurosporine		chemical - kinase inhibitor		-0,415	1,91E-03	ANXA5,COL1A1,COL1A2,CREG1,HMOX1,PRDX1,RPS11	159 (14)
camptothecin		chemical drug		-0,816	1,34E-03	ALDOA,ANXA2,CTSL,DDX39B,EEF1A1,FSCN1,GAPDH,GNAQ,GPI,HLA-A,LGALS3,NCL,PPIA,PRKDC,PSMD2,SPTBN1,SSB,TAGLN2,TPP1,TUBB
bezafibrate		chemical drug		0,447	3,98E-03	ACADVL,FASN,HADHA,HADHB,HSPA5,LGALS3	66 (9)
clofibrate		chemical drug		-0,125	4,63E-03	ACAA1,ACADVL,ANXA7,HADHA,HADHB,HMOX1	43 (5)
fenofibrate		chemical drug		-0,262	6,52E-04	ACAA1,ACADVL,EIF3E,FASN,GAPDH,GOT1,GOT2,HADHA,HADHB,HMOX1,LDHB,TPP1	44 (5)
6-hydroxydopamine		chemical toxicant		-1,117	6,78E-07	CALR,HSP90AB1,HSPA4,HSPA5,HSPA8,MAPK1,PDIA3,PPIB,PSMC4,VCP	38 (3)
dobutamine		chemical drug			4,62E-02	HMOX1
ferricyanide		chemical reagent			1,56E-02	HMOX1
4-hydroxymercuribenzoate		chemical - protease inhibitor			1,56E-02	COL1A1
AGN194204		chemical drug		-1,134	2,55E-04	ACAA1,ANXA2,CLIC4,CSRP1,FDPS,GAPDH,HIST1H1C,HK2,LGALS1,SLC3A2
lipoarabinomannan		chemical - endogenous non-mammalian			4,96E-02	GNB1,STAT1
gemfibrozil		chemical drug		-0,859	7,31E-04	ACAA1,ACADVL,ANXA7,HADHA,HADHB,TPP1	43 (5)
n-3 fatty acids		chemical drug			3,90E-02	FASN,HMOX1,HSPA5
ionomycin		chemical reagent		1,070	5,79E-03	AHNAK,EIF4G1,HSPA4,HSPA5,LDHA,NCL,SLC3A2,SSB
palmitic acid		chemical - endogenous mammalian		1,344	4,29E-04	ACAA1,ACLY,ALDOA,EEF1A1,FASN,GAPDH,HK2,HMOX1,HSPA5,UCHL1	158 (17)
oleic acid		chemical - endogenous mammalian		-0,061	7,04E-03	FASN,GAPDH,HK2,HMOX1,HSPA5,PLIN3	159 (15)
gamma-linolenic acid		chemical - endogenous mammalian			1,70E-02	FASN,HMOX1
cyclosporin A		biologic drug		0,796	1,94E-06	ANXA1,ANXA2,COL1A1,FASN,FLNA,FN1,GSTM3,HMOX1,HSP90AA1,HSPA5,ITGAV,LGALS3,MDH2,MMP14,MYH10,PKM,PSMC1,SERPINH1,TAGLN,TARDBP,TUBB,YWHAH	157 (20)
AICAR		chemical - endogenous mammalian		-0,225	1,14E-02	FASN,FN1,HK2,HYOU1
5-azacytidine		chemical drug		1,873	4,86E-08	ANXA2,ATP5A1,ATP5B,CALR,CANX,COL1A1,CTNNA1,HK2,HSPA5,HSPA8,LDHB,MYO1B,SLC3A2,TUBB
decitabine		chemical drug		1,429	1,86E-07	ANXA2,B2M,COL1A1,COL1A2,COPA,EEF1A1,EIF3F,FLNC,FMR1,FN1,GLB1,GSN,HK2,ITGAV,KRT15,LGALS3,MMP14,PABPC1,RPL11,RPL26,RPS6,SERPINH1,STAT1,UBA1,UCHL1	196 (19)
tunicamycin		chemical - endogenous non-mammalian		0,328	7,09E-05	CALR,CANX,COL1A1,HMOX1,HSPA5,ILK,MTDH,NARS,S100A4,SEC22B,SPCS2,SSR3	116 (14)
uridine		chemical - endogenous mammalian			6,41E-03	EEF1A1,HADHB
valsartan		chemical drug			2,44E-02	CAPN1,COL1A1,FN1
lactacystin		chemical - protease inhibitor		0,862	2,67E-10	CCT2,CFL1,CLIC1,CTSD,FUS,GBA,HLA-A,HMOX1,HSPA5,HSPB1,P4HA2,PEBP1,PFN1,PPIA,RAC1,RANBP1,SLC3A2,TUBB4A,UBE2N	131 (9)
S-adenosylhomocysteine		chemical - endogenous mammalian			2,44E-04	COL1A1,COL1A2
S-adenosylmethionine		chemical - endogenous mammalian		0,868	1,50E-04	COL1A1,COL1A2,FASN,HMOX1,RAC1	140 (13)
dichlorovinylcysteine		chemical toxicant		1,732	1,02E-03	ENO1,MDH2,PKM,PSMA1
N-nitro-L-arginine methyl ester		chemical drug		1,188	4,75E-02	COL1A2,FN1,HMOX1,ITGAV
ethionine		chemical toxicant			2,28E-02	ANXA1,LGALS3,SLC25A3
vigabatrin		chemical drug			4,62E-02	RPS6
N-acetyl-L-cysteine		chemical drug		-0,059	4,00E-02	COL1A1,FASN,GLB1,HMOX1,HSPA5,PRDX2,PRKDC
N(6)-carboxymethyl-L-lysine		chemical - endogenous mammalian			3,10E-02	FN1
betaine		chemical - endogenous mammalian			8,15E-03	B2M,HSPA5
3,5-diiodothyronine		chemical - endogenous mammalian			1,22E-02	ENO1,GAPDH
L-N6-(1-iminoethyl)-lysine		chemical reagent			8,15E-03	FMR1,HMOX1
eflornithine		chemical drug			2,44E-02	FN1,GLB1,LGALS3
buthionine sulfoximine		chemical drug			1,45E-02	EEF2,HMOX1
N-chlorotaurine		chemical - kinase inhibitor			8,15E-03	HMOX1,PRDX1
L-dopa		chemical - endogenous mammalian		-0,943	1,94E-02	CAP1,CAPG,DDOST,ERLIN1,FDPS,GAPDH,GLB1,GPS1,HLA-A,IQGAP1,LASP1,MMP14,MYO1B,PFKP,PFN2,PTBP1,VAT1,WDR1
L-triiodothyronine		chemical - endogenous mammalian		-0,706	1,35E-03	ACTC1,AGTRAP,ALB,CAPZA1,CCT4,ENG,FASN,G6PD,MMP14,PGK1,PRDX2,RPS14,SSB,UBA1	155 (12)
2-aminoisobutyric acid		chemical - endogenous non-mammalian			1,56E-02	ALB
homocysteine		chemical - endogenous mammalian		0,862	3,92E-05	ANXA2,DDAH2,EEF1A1,FDPS,HMOX1,HSPA5,PRDX1,PRDX2	62 (6)
lipopolysaccharide		chemical drug		-1,225	1,52E-12	ACLY,ACTC1,ACTN4,ALB,ALDH2,ANXA1,ANXA5,ANXA7,CALR,CAPN2,CEMIP,CLIC4,COL12A1,COL1A1,COL1A2,COL5A1,COL6A1,CRTAP,CTSL,EEF2,EHD1,ENO1,ERP44,FASN,FN1,FSCN1,G6PD,GDI2,GSN,HADHB,HK2,HLA-A,HMOX1,HSPA5,HSPA8,HSPB1,HYOU1,ITGAV,LASP1,LGALS1,LGALS3,MARCKS,MDH1,MMP14,MSN,MTDH,MYH9,P4HA1,PCOLCE,PDIA3,PDIA4,PML,PPIA,PRDX1,PSMA6,RAB6A,RAN,SERPINH1,SLC3A2,STAT1,TALDO1,TKT,UBA1,UCHL1,VCL,YWHAE	204 (19)
D-fructose		chemical - endogenous mammalian		-0,849	4,11E-03	COL1A1,FASN,FN1,TKT	120 (7)
mannose		chemical - endogenous mammalian			7,50E-04	FASN,HSPA5,PDIA3	60 (7)
sucrose		chemical - endogenous mammalian			4,67E-03	DDAH2,FASN,PDIA3
phorbol myristate acetate		chemical drug		-0,225	1,31E-03	ALB,ANXA1,CAPG,CDC42,CEMIP,CTSD,EIF4A1,EIF4G1,HNRNPC,HNRNPF,HNRNPK,HSP90AB1,HSPA4,HSPA5,KRT10,MMP14,MYH9,NME2,NPM1,PDGFRB,PHGDH,PKM,PLIN3,PRDX1,PRKAR1A,RANBP1,RPL19,SSB,STAT1,VCL	165 (15)
bufalin		chemical reagent		1,982	1,17E-03	HSPA5,ILK,YWHAH,YWHAZ
wortmannin		chemical - kinase inhibitor		0,238	2,20E-04	ANPEP,COL1A1,COL1A2,EZR,FASN,FN1,HMOX1,MMP14,MSN,P4HA1,TPI1	135 (18)
25-hydroxycholesterol		chemical reagent		1,387	2,83E-03	ACLY,FASN,FDPS,HMOX1,HSPA5	64 (8)
7-ketocholesterol		chemical - endogenous mammalian			3,84E-02	FDPS,HSPA5
dehydroisoandrosterone		chemical - endogenous mammalian			5,71E-03	B2M,HADHA,HSP90AB1,LGALS3,PRDX6
methylprednisolone		chemical drug		0,461	3,71E-07	ANPEP,ANXA1,ANXA2,ARSB,ATP5C1,B2M,CCT6A,CREG1,FARSA,FKBP4,FN1,GOT1,HAGH,HMOX1,IGF2R,KRT10,KRT15,MTDH,MYO1B,NCL,NPM1,PGAM1,RUVBL1,SNX1,STAT1,TUBA1C	84 (7)
sterol		chemical - endogenous mammalian			9,28E-03	ACLY,FASN,FDPS	38 (7)
ouabain		chemical drug		-0,152	4,28E-04	ANXA5,HSPA5,HSPA8,MAPK1,YWHAH	73 (7)
metribolone		chemical reagent		-1,718	3,14E-04	ACLY,ACTN1,B2M,CCT2,FASN,FDPS,GFPT1,HK2,NPEPPS,PPIB,UGDH	167 (7)
spironolactone		chemical drug		0,000	3,26E-02	COL1A1,COL1A2,FASN,FN1
cholesterol		chemical - endogenous mammalian		0,906	5,79E-03	ACLY,COL1A1,FASN,FDPS,FN1,GBA,HSPA5,LGALS3,MMP14	105 (15)
mifepristone		chemical drug		0,333	3,59E-02	ANXA1,CTNNA1,CTSD,HSPA4,HSPA5,NME2,PSMA1,RHOC,S100A6
U73122		chemical reagent			2,95E-02	FN1,HSPA5,MMP14
mibolerone		chemical drug		-0,858	3,79E-09	AHNAK,CALR,COL1A1,COL1A2,EIF4A1,FDPS,FHL1,GOT2,HSPA5,HYOU1,NME2,PGK1,PPIA,PPIB,TUBA1A
testosterone		chemical - endogenous mammalian		-1,941	2,27E-03	ALDOA,ANPEP,ANXA1,FN1,GDI2,HNRNPK,HSP90AB1,PDIA4,PSMA1,RPL21,RPS11,YWHAE,YWHAZ	147 (7)
epiallopregnanolone		chemical - endogenous mammalian			4,62E-02	LGALS3
progesterone		chemical - endogenous mammalian		-1,902	5,56E-03	ADH5,ENG,EZR,FKBP4,FN1,G6PD,GARS,HSPA8,KRT15,KRT5,LDHA,LGALS1,LGALS3,LMO7,NME2,PDLIM1,PKM,S100A6	91 (8)
tetraethylammonium		chemical drug		1,554	1,32E-11	GSTO1,HADHA,HNRNPC,HSPA8,HSPB1,PDIA3,PSMA6,RANBP1,SARS,TCP1,TPI1
Ca2+		chemical - endogenous mammalian		-0,026	2,59E-03	CALR,CDC42,COL1A1,CSRP1,FASN,FN1,HSPA5,KRT1,KRT10,PEBP1,TAGLN	153 (20)
phosphate		chemical - endogenous mammalian		-0,447	1,41E-02	COL5A1,HK2,LDHA,NPM1,RHOC
arsenite		chemical toxicant			2,74E-02	ESD,HMOX1,HSPB1,PRKDC,RNH1
cobalt		chemical toxicant			2,24E-02	LDHA,PGK1
zinc		chemical drug		0,000	3,96E-02	COL1A1,ENO1,HMOX1,NPM1
cadmium		chemical toxicant		-0,968	2,27E-06	ACAA1,ALB,B2M,HMOX1,HNRNPK,HSPA5,IGF2R,ILK,LGALS3	149 (7)
manganese		chemical - endogenous mammalian			1,96E-02	GAPDH,HSPA5
