# Supplementary material for: Metabolic Reprogramming in Amyotrophic Lateral Sclerosis
Source: Sci Rep. 2018 Mar 2;8:3953. doi: 10.1038/s41598-018-22318-5 (PMC5834494; doi:10.1038/s41598-018-22318-5)
Supplement: Supplementary file 7 — Supplementary Dataset 7 [file 41598_2018_22318_MOESM7_ESM.xlsx]

## Sheet: Table S3 KEGG underexp ALS skin
#pathway ID	pathway description	observed gene count	false discovery rate	matching proteins in your network (IDs)	matching proteins in your network (labels)
1200	Carbon metabolism	17	3.31e-13	ENSP00000229239,ENSP00000229270,ENSP00000245206,ENSP00000252603,ENSP00000290573,ENSP00000296412,ENSP00000320171,ENSP00000321259,ENSP00000327070,ENSP00000336927,ENSP00000359539,ENSP00000359991,ENSP00000362413,ENSP00000367992,ENSP00000370517,ENSP00000377192,ENSP00000405455	ADH5,ALDOA,ESD,G6PD,GAPDH,GOT1,GOT2,HK2,MDH2,PFKP,PGAM1,PGK1,PGLS,PKM,TALDO1,TKT,TPI1
3010	Ribosome	18	5.23e-13	ENSP00000196551,ENSP00000202773,ENSP00000225430,ENSP00000251453,ENSP00000262584,ENSP00000270625,ENSP00000272317,ENSP00000296674,ENSP00000311028,ENSP00000341885,ENSP00000359345,ENSP00000361076,ENSP00000362744,ENSP00000369757,ENSP00000377865,ENSP00000393241,ENSP00000433821,ENSP00000467676	RPL19,RPL23,RPL5,RPL6,RPL7A,RPL8,RPS11,RPS14,RPS15,RPS16,RPS18,RPS2,RPS23,RPS27A,RPS3,RPS4X,RPS5,RPS6
10	Glycolysis / Gluconeogenesis	12	1.96e-10	ENSP00000229239,ENSP00000229270,ENSP00000229319,ENSP00000290573,ENSP00000296412,ENSP00000320171,ENSP00000336927,ENSP00000346827,ENSP00000359991,ENSP00000362413,ENSP00000366927,ENSP00000370517	ADH5,ALDH1B1,ALDH9A1,ALDOA,GAPDH,HK2,LDHB,PFKP,PGAM1,PGK1,PKM,TPI1
1230	Biosynthesis of amino acids	11	1.96e-08	ENSP00000229239,ENSP00000229270,ENSP00000245206,ENSP00000320171,ENSP00000321259,ENSP00000336927,ENSP00000359539,ENSP00000359991,ENSP00000362413,ENSP00000370517,ENSP00000405455	ALDOA,GAPDH,GOT1,GOT2,PFKP,PGAM1,PGK1,PKM,TALDO1,TKT,TPI1
3050	Proteasome	9	4.7e-08	ENSP00000157812,ENSP00000219313,ENSP00000259457,ENSP00000261303,ENSP00000261479,ENSP00000264639,ENSP00000270586,ENSP00000310129,ENSP00000310572	PSMA6,PSMB6,PSMB7,PSMC1,PSMC4,PSMC5,PSMD2,PSMD3,PSMD7
1100	Metabolic pathways	35	2.59e-06	ENSP00000203407,ENSP00000217426,ENSP00000229239,ENSP00000229270,ENSP00000229319,ENSP00000245206,ENSP00000246337,ENSP00000252603,ENSP00000253792,ENSP00000264914,ENSP00000290573,ENSP00000296412,ENSP00000304592,ENSP00000319501,ENSP00000320171,ENSP00000321259,ENSP00000327070,ENSP00000333664,ENSP00000336927,ENSP00000338703,ENSP00000340466,ENSP00000342026,ENSP00000346827,ENSP00000349078,ENSP00000349297…	ACAA1,ACADVL,ACLY,ADH5,AHCY,ALDH1B1,ALDH9A1,ALDOA,ARSB,CMPK1,FASN,FDPS,G6PD,GANAB,GAPDH,GFPT1,GOT1,GOT2,HK2,LDHB,MDH2,NME1-NME2,PFKP,PGAM1,PGK1,PGLS,PKM,PRDX6,TALDO1,TKT,TPI1,UGDH,UGP2,UQCRC1,UROD
620	Pyruvate metabolism	7	7.86e-06	ENSP00000229319,ENSP00000320171,ENSP00000327070,ENSP00000346827,ENSP00000362463,ENSP00000366927,ENSP00000380514	ALDH1B1,ALDH9A1,GLO1,HAGH,LDHB,MDH2,PKM
4141	Protein processing in endoplasmic reticulum	12	7.86e-06	ENSP00000227378,ENSP00000265044,ENSP00000295006,ENSP00000306881,ENSP00000310219,ENSP00000325875,ENSP00000335153,ENSP00000340466,ENSP00000347329,ENSP00000350708,ENSP00000351777,ENSP00000381717	CAPN2,GANAB,HSP90AA1,HSP90AB1,HSPA6,HSPA8,RAD23B,SEC23A,SEC31A,SSR3,UBE2D2,VCP
5131	Shigellosis	8	7.86e-06	ENSP00000211998,ENSP00000215832,ENSP00000225655,ENSP00000239940,ENSP00000314458,ENSP00000348461,ENSP00000352918,ENSP00000381717	ARPC5,CDC42,MAPK1,PFN1,PFN2,RAC1,UBE2D2,VCL
30	Pentose phosphate pathway	6	9.1e-06	ENSP00000252603,ENSP00000321259,ENSP00000336927,ENSP00000370517,ENSP00000377192,ENSP00000405455	ALDOA,G6PD,PFKP,PGLS,TALDO1,TKT
970	Aminoacyl-tRNA biosynthesis	7	1.06e-05	ENSP00000234677,ENSP00000256854,ENSP00000261772,ENSP00000320309,ENSP00000362576,ENSP00000364794,ENSP00000373918	AARS,FARSA,GARS,IARS,NARS,SARS,YARS
5169	Epstein-Barr virus infection	12	3.07e-05	ENSP00000157812,ENSP00000219313,ENSP00000227378,ENSP00000248553,ENSP00000248975,ENSP00000261303,ENSP00000264639,ENSP00000309503,ENSP00000310129,ENSP00000310219,ENSP00000310572,ENSP00000376176	HSPA6,HSPA8,HSPB1,PSMC1,PSMC4,PSMC5,PSMD2,PSMD3,PSMD7,RAN,YWHAH,YWHAZ
5132	Salmonella infection	8	6.74e-05	ENSP00000215832,ENSP00000225655,ENSP00000239940,ENSP00000314458,ENSP00000327145,ENSP00000348461,ENSP00000348965,ENSP00000352918	ARPC5,CDC42,DYNC1H1,FLNC,MAPK1,PFN1,PFN2,RAC1
5130	Pathogenic Escherichia coli infection	6	0.000453	ENSP00000264071,ENSP00000301071,ENSP00000309503,ENSP00000314458,ENSP00000339001,ENSP00000352918	ARPC5,CDC42,TUBA1A,TUBB,TUBB4A,YWHAZ
270	Cysteine and methionine metabolism	5	0.000841	ENSP00000217426,ENSP00000229319,ENSP00000245206,ENSP00000327070,ENSP00000359539	AHCY,GOT1,GOT2,LDHB,MDH2
4510	Focal adhesion	10	0.00146	ENSP00000211998,ENSP00000215832,ENSP00000225964,ENSP00000261799,ENSP00000295006,ENSP00000299421,ENSP00000314458,ENSP00000327145,ENSP00000348461,ENSP00000355180	CAPN2,CDC42,COL1A1,COL6A1,FLNC,ILK,MAPK1,PDGFRB,RAC1,VCL
4612	Antigen processing and presentation	6	0.00146	ENSP00000227378,ENSP00000302961,ENSP00000310219,ENSP00000325875,ENSP00000335153,ENSP00000345344	CTSL1,HSP90AA1,HSP90AB1,HSPA4,HSPA6,HSPA8
71	Fatty acid degradation	5	0.00168	ENSP00000296412,ENSP00000333664,ENSP00000346827,ENSP00000349297,ENSP00000366927	ACAA1,ACADVL,ADH5,ALDH1B1,ALDH9A1
5100	Bacterial invasion of epithelial cells	6	0.0023	ENSP00000211998,ENSP00000264893,ENSP00000299421,ENSP00000314458,ENSP00000348461,ENSP00000352918	ARPC5,CDC42,ILK,RAC1,SEPT11,VCL
5203	Viral carcinogenesis	9	0.00264	ENSP00000215832,ENSP00000248975,ENSP00000261303,ENSP00000309503,ENSP00000314458,ENSP00000320171,ENSP00000327583,ENSP00000348461,ENSP00000365439	CDC42,HNRNPK,MAPK1,PKM,PSMC1,RAC1,RANBP1,YWHAH,YWHAZ
4151	PI3K-Akt signaling pathway	12	0.00499	ENSP00000215832,ENSP00000222005,ENSP00000225964,ENSP00000248975,ENSP00000261799,ENSP00000309503,ENSP00000324804,ENSP00000325875,ENSP00000335153,ENSP00000348461,ENSP00000355180,ENSP00000369757	CDC37,COL1A1,COL6A1,HSP90AA1,HSP90AB1,MAPK1,PDGFRB,PPP2R1A,RAC1,RPS6,YWHAH,YWHAZ
51	Fructose and mannose metabolism	4	0.00525	ENSP00000229270,ENSP00000290573,ENSP00000336927,ENSP00000370517	ALDOA,HK2,PFKP,TPI1
4810	Regulation of actin cytoskeleton	9	0.00638	ENSP00000211998,ENSP00000215832,ENSP00000225655,ENSP00000239940,ENSP00000261799,ENSP00000314458,ENSP00000348461,ENSP00000352918,ENSP00000353408	ARPC5,CDC42,MAPK1,MSN,PDGFRB,PFN1,PFN2,RAC1,VCL
4915	Estrogen signaling pathway	6	0.00681	ENSP00000001008,ENSP00000215832,ENSP00000227378,ENSP00000310219,ENSP00000325875,ENSP00000335153	FKBP4,HSP90AA1,HSP90AB1,HSPA6,HSPA8,MAPK1
360	Phenylalanine metabolism	3	0.00915	ENSP00000245206,ENSP00000342026,ENSP00000359539	GOT1,GOT2,PRDX6
4066	HIF-1 signaling pathway	6	0.0108	ENSP00000215832,ENSP00000229239,ENSP00000290573,ENSP00000336927,ENSP00000362413,ENSP00000369757	ALDOA,GAPDH,HK2,MAPK1,PGK1,RPS6
400	Phenylalanine, tyrosine and tryptophan biosynthesis	2	0.0125	ENSP00000245206,ENSP00000359539	GOT1,GOT2
3013	RNA transport	7	0.0147	ENSP00000220849,ENSP00000262803,ENSP00000290158,ENSP00000310040,ENSP00000330054,ENSP00000358140,ENSP00000376176	EEF1A1,EIF3A,EIF3E,EIF3F,KPNB1,RAN,UPF1
520	Amino sugar and nucleotide sugar metabolism	4	0.016	ENSP00000290573,ENSP00000319501,ENSP00000338703,ENSP00000354347	GFPT1,HK2,UGDH,UGP2
4540	Gap junction	5	0.0213	ENSP00000215832,ENSP00000261799,ENSP00000264071,ENSP00000301071,ENSP00000339001	MAPK1,PDGFRB,TUBA1A,TUBB,TUBB4A
53	Ascorbate and aldarate metabolism	3	0.0234	ENSP00000319501,ENSP00000346827,ENSP00000366927	ALDH1B1,ALDH9A1,UGDH
5134	Legionellosis	4	0.0245	ENSP00000227378,ENSP00000310219,ENSP00000330054,ENSP00000351777	EEF1A1,HSPA6,HSPA8,VCP
330	Arginine and proline metabolism	4	0.031	ENSP00000245206,ENSP00000346827,ENSP00000359539,ENSP00000366927	ALDH1B1,ALDH9A1,GOT1,GOT2
4370	VEGF signaling pathway	4	0.0341	ENSP00000215832,ENSP00000248553,ENSP00000314458,ENSP00000348461	CDC42,HSPB1,MAPK1,RAC1
52	Galactose metabolism	3	0.0351	ENSP00000290573,ENSP00000338703,ENSP00000370517	HK2,PFKP,UGP2
4145	Phagosome	6	0.0391	ENSP00000264071,ENSP00000301071,ENSP00000339001,ENSP00000345344,ENSP00000348461,ENSP00000348965	CTSL1,DYNC1H1,RAC1,TUBA1A,TUBB,TUBB4A
640	Propanoate metabolism	3	0.0399	ENSP00000229319,ENSP00000346827,ENSP00000366927	ALDH1B1,ALDH9A1,LDHB
40	Pentose and glucuronate interconversions	3	0.0424	ENSP00000319501,ENSP00000338703,ENSP00000366927	ALDH1B1,UGDH,UGP2
250	Alanine, aspartate and glutamate metabolism	3	0.0486	ENSP00000245206,ENSP00000354347,ENSP00000359539	GFPT1,GOT1,GOT2
4010	MAPK signaling pathway	8	0.0486	ENSP00000215832,ENSP00000227378,ENSP00000248553,ENSP00000261799,ENSP00000310219,ENSP00000314458,ENSP00000327145,ENSP00000348461	CDC42,FLNC,HSPA6,HSPA8,HSPB1,MAPK1,PDGFRB,RAC1
