# Supplementary material for: Metabolic Reprogramming in Amyotrophic Lateral Sclerosis
Source: Sci Rep. 2018 Mar 2;8:3953. doi: 10.1038/s41598-018-22318-5 (PMC5834494; doi:10.1038/s41598-018-22318-5)
Supplement: Supplementary file 8 — Supplementary Dataset 2 [file 41598_2018_22318_MOESM8_ESM.xlsx]

## Sheet: KEGG SOD motorneurons overexpre
#pathway ID	pathway description	observed gene count	false discovery rate	matching proteins in your network (IDs)	matching proteins in your network (labels)
1200	Carbon metabolism	35	8.22e-39	ENSMUSP00000004378,ENSMUSP00000005826,ENSMUSP00000007005,ENSMUSP00000010007,ENSMUSP00000011896,ENSMUSP00000017534,ENSMUSP00000019323,ENSMUSP00000022062,ENSMUSP00000022268,ENSMUSP00000022480,ENSMUSP00000022529,ENSMUSP00000022706,ENSMUSP00000023116,ENSMUSP00000026196,ENSMUSP00000026470,ENSMUSP00000026576,ENSMUSP00000027810,ENSMUSP00000028892,ENSMUSP00000031524,ENSMUSP00000034097,ENSMUSP00000035116,…	Acadm,Acads,Acat2,Aco2,Aldh6a1,Aldoa,Aldoc,Cs,Dld,Eno1,Eno2,Fh1,Got1,Got2,Hadha,Hk1,Idh1,Idh2,Idh3a,Idh3b,Mdh1,Mdh2,Ogdhl,Pcca,Pccb,Pdhb,Pgam1,Sdha,Sdhb,Shmt2,Sucla2,Suclg1,Taldo1,Tkt,Tpi1
1100	Metabolic pathways	81	7.18e-37	ENSMUSP00000001304,ENSMUSP00000004378,ENSMUSP00000005647,ENSMUSP00000005826,ENSMUSP00000007005,ENSMUSP00000010007,ENSMUSP00000011896,ENSMUSP00000013304,ENSMUSP00000013737,ENSMUSP00000014457,ENSMUSP00000017534,ENSMUSP00000019323,ENSMUSP00000021390,ENSMUSP00000022062,ENSMUSP00000022268,ENSMUSP00000022322,ENSMUSP00000022480,ENSMUSP00000022529,ENSMUSP00000022706,ENSMUSP00000022821,ENSMUSP00000023116,…	Abat,Acadm,Acads,Acat2,Acly,Aco2,Aldh2,Aldh5a1,Aldh6a1,Aldoa,Aldoc,Asns,Atic,Atp5a1,Atp5c1,Atp6v0a1,Atp6v0d1,Atp6v1a,Bcat1,Cdipt,Ckb,Cmas,Cox4i1,Cox6c,Cs,Ddost,Dhrs4,Dld,Eno1,Eno2,Fasn,Fdps,Fh1,Galc,Ganab,Glud1,Gm20390,Gm4737,Got1,Got2,Hadh,Hadha,Hk1,Hmgcs1,Hsd17b4,Idh1,Idh2,Idh3a,Idh3b,Ivd,Lap3,Ldha,Ldhb,Mdh1,Mdh2,Ndufa12,Ndufa13,Ndufs1,Ndufs2,Ndufs3,Ndufv1,Nme1,Ogdhl,Pcca,Pccb,Pdhb,Pgam1,Pgm2,P…
1120	Microbial metabolism in diverse environments	37	2.26e-34	ENSMUSP00000004378,ENSMUSP00000005826,ENSMUSP00000007005,ENSMUSP00000011896,ENSMUSP00000017534,ENSMUSP00000019323,ENSMUSP00000022268,ENSMUSP00000022480,ENSMUSP00000022529,ENSMUSP00000022706,ENSMUSP00000023116,ENSMUSP00000026470,ENSMUSP00000026576,ENSMUSP00000027810,ENSMUSP00000028892,ENSMUSP00000029610,ENSMUSP00000031411,ENSMUSP00000031766,ENSMUSP00000032373,ENSMUSP00000035116,ENSMUSP00000038763,…	Acat2,Acly,Aco2,Aldh2,Aldh5a1,Aldoa,Aldoc,Asns,Cs,Dld,Eno1,Eno2,Fh1,Hadh,Hadha,Hk1,Idh1,Idh2,Idh3a,Idh3b,Ldha,Ldhb,Mdh1,Mdh2,Ogdhl,Pcca,Pccb,Pdhb,Pgam1,Pgm2,Prdx6,Shmt2,Sucla2,Suclg1,Taldo1,Tkt,Tpi1
20	Citrate cycle (TCA cycle)	17	1.57e-23	ENSMUSP00000005826,ENSMUSP00000010007,ENSMUSP00000019323,ENSMUSP00000022062,ENSMUSP00000022268,ENSMUSP00000022480,ENSMUSP00000022706,ENSMUSP00000023116,ENSMUSP00000027810,ENSMUSP00000028892,ENSMUSP00000065113,ENSMUSP00000095316,ENSMUSP00000099938,ENSMUSP00000103007,ENSMUSP00000103012,ENSMUSP00000106481,ENSMUSP00000127526	Acly,Aco2,Cs,Dld,Fh1,Idh1,Idh2,Idh3a,Idh3b,Mdh1,Mdh2,Ogdhl,Pdhb,Sdha,Sdhb,Sucla2,Suclg1
1230	Biosynthesis of amino acids	18	2.45e-17	ENSMUSP00000004378,ENSMUSP00000005826,ENSMUSP00000011896,ENSMUSP00000017534,ENSMUSP00000022529,ENSMUSP00000023116,ENSMUSP00000026196,ENSMUSP00000026470,ENSMUSP00000026576,ENSMUSP00000028892,ENSMUSP00000032402,ENSMUSP00000034097,ENSMUSP00000079727,ENSMUSP00000084846,ENSMUSP00000095316,ENSMUSP00000103007,ENSMUSP00000127526,ENSMUSP00000130858	Aco2,Aldoa,Aldoc,Bcat1,Cs,Eno1,Eno2,Got1,Got2,Idh1,Idh2,Idh3a,Idh3b,Pgam1,Shmt2,Taldo1,Tkt,Tpi1
5016	Huntington s disease	24	3.68e-17	ENSMUSP00000005647,ENSMUSP00000007012,ENSMUSP00000007216,ENSMUSP00000010007,ENSMUSP00000013737,ENSMUSP00000014457,ENSMUSP00000018875,ENSMUSP00000022062,ENSMUSP00000022293,ENSMUSP00000023707,ENSMUSP00000025541,ENSMUSP00000026495,ENSMUSP00000026743,ENSMUSP00000027111,ENSMUSP00000033176,ENSMUSP00000034276,ENSMUSP00000042967,ENSMUSP00000080994,ENSMUSP00000083281,ENSMUSP00000099819,ENSMUSP00000105796,…	Ap2a1,Ap2b1,Ap2m1,Ap2s1,Atp5a1,Atp5c1,Cox4i1,Cox6c,Gnaq,Ndufa12,Ndufa13,Ndufs1,Ndufs2,Ndufs3,Ndufv1,Sdha,Sdhb,Sod1,Sod2,Uqcrc1,Uqcrc2,Vdac1,Vdac2,mt-Co2
280	Valine, leucine and isoleucine degradation	14	1.83e-14	ENSMUSP00000007005,ENSMUSP00000028807,ENSMUSP00000029610,ENSMUSP00000031411,ENSMUSP00000031524,ENSMUSP00000032402,ENSMUSP00000035116,ENSMUSP00000038763,ENSMUSP00000063548,ENSMUSP00000072483,ENSMUSP00000082288,ENSMUSP00000106481,ENSMUSP00000120976,ENSMUSP00000136944	Abat,Acadm,Acads,Acat2,Aldh2,Aldh6a1,Bcat1,Dld,Hadh,Hadha,Hmgcs1,Ivd,Pcca,Pccb
640	Propanoate metabolism	12	2.29e-14	ENSMUSP00000007005,ENSMUSP00000022706,ENSMUSP00000031411,ENSMUSP00000032373,ENSMUSP00000035116,ENSMUSP00000038763,ENSMUSP00000063548,ENSMUSP00000065113,ENSMUSP00000072483,ENSMUSP00000082288,ENSMUSP00000103267,ENSMUSP00000120976	Abat,Acadm,Acat2,Aldh2,Aldh6a1,Hadha,Ldha,Ldhb,Pcca,Pccb,Sucla2,Suclg1
5012	Parkinson s disease	19	1.25e-13	ENSMUSP00000001989,ENSMUSP00000005647,ENSMUSP00000010007,ENSMUSP00000013737,ENSMUSP00000014457,ENSMUSP00000022062,ENSMUSP00000022293,ENSMUSP00000026495,ENSMUSP00000026743,ENSMUSP00000027111,ENSMUSP00000031131,ENSMUSP00000033176,ENSMUSP00000034276,ENSMUSP00000042967,ENSMUSP00000080994,ENSMUSP00000099819,ENSMUSP00000105796,ENSMUSP00000110547,ENSMUSP00000136313	Atp5a1,Atp5c1,Cox4i1,Cox6c,Ndufa12,Ndufa13,Ndufs1,Ndufs2,Ndufs3,Ndufv1,Sdha,Sdhb,Uba1,Uchl1,Uqcrc1,Uqcrc2,Vdac1,Vdac2,mt-Co2
190	Oxidative phosphorylation	18	4.18e-13	ENSMUSP00000005647,ENSMUSP00000010007,ENSMUSP00000013304,ENSMUSP00000013737,ENSMUSP00000014457,ENSMUSP00000022062,ENSMUSP00000026495,ENSMUSP00000026743,ENSMUSP00000027111,ENSMUSP00000033176,ENSMUSP00000034276,ENSMUSP00000042967,ENSMUSP00000066886,ENSMUSP00000080994,ENSMUSP00000099399,ENSMUSP00000105796,ENSMUSP00000110547,ENSMUSP00000136313	Atp5a1,Atp5c1,Atp6v0a1,Atp6v0d1,Atp6v1a,Cox4i1,Cox6c,Ndufa12,Ndufa13,Ndufs1,Ndufs2,Ndufs3,Ndufv1,Sdha,Sdhb,Uqcrc1,Uqcrc2,mt-Co2
1210	2-Oxocarboxylic acid metabolism	9	4.36e-12	ENSMUSP00000005826,ENSMUSP00000023116,ENSMUSP00000026196,ENSMUSP00000028892,ENSMUSP00000032402,ENSMUSP00000034097,ENSMUSP00000095316,ENSMUSP00000103007,ENSMUSP00000127526	Aco2,Bcat1,Cs,Got1,Got2,Idh1,Idh2,Idh3a,Idh3b
10	Glycolysis / Gluconeogenesis	13	7.38e-12	ENSMUSP00000004378,ENSMUSP00000011896,ENSMUSP00000017534,ENSMUSP00000022268,ENSMUSP00000031411,ENSMUSP00000032373,ENSMUSP00000061227,ENSMUSP00000072195,ENSMUSP00000079727,ENSMUSP00000084846,ENSMUSP00000103267,ENSMUSP00000106481,ENSMUSP00000130858	Aldh2,Aldoa,Aldoc,Dld,Eno1,Eno2,Hk1,Ldha,Ldhb,Pdhb,Pgam1,Pgm2,Tpi1
5010	Alzheimer s disease	18	1.98e-11	ENSMUSP00000003550,ENSMUSP00000005647,ENSMUSP00000010007,ENSMUSP00000013737,ENSMUSP00000014457,ENSMUSP00000022062,ENSMUSP00000025541,ENSMUSP00000026495,ENSMUSP00000026743,ENSMUSP00000027111,ENSMUSP00000033176,ENSMUSP00000034276,ENSMUSP00000042967,ENSMUSP00000068895,ENSMUSP00000080994,ENSMUSP00000105796,ENSMUSP00000110547,ENSMUSP00000136313	Atp5a1,Atp5c1,Capn2,Cox4i1,Cox6c,Gnaq,Ncstn,Ndufa12,Ndufa13,Ndufs1,Ndufs2,Ndufs3,Ndufv1,Sdha,Sdhb,Uqcrc1,Uqcrc2,mt-Co2
620	Pyruvate metabolism	10	9.31e-10	ENSMUSP00000007005,ENSMUSP00000019323,ENSMUSP00000022268,ENSMUSP00000024823,ENSMUSP00000027810,ENSMUSP00000031411,ENSMUSP00000032373,ENSMUSP00000099938,ENSMUSP00000103267,ENSMUSP00000106481	Acat2,Aldh2,Dld,Fh1,Glo1,Ldha,Ldhb,Mdh1,Mdh2,Pdhb
4932	Non-alcoholic fatty liver disease (NAFLD)	15	4.84e-09	ENSMUSP00000005647,ENSMUSP00000010007,ENSMUSP00000013737,ENSMUSP00000014457,ENSMUSP00000022062,ENSMUSP00000026743,ENSMUSP00000027111,ENSMUSP00000030417,ENSMUSP00000033176,ENSMUSP00000034276,ENSMUSP00000042967,ENSMUSP00000079380,ENSMUSP00000080994,ENSMUSP00000105796,ENSMUSP00000136313	Cdc42,Cox4i1,Cox6c,Ndufa12,Ndufa13,Ndufs1,Ndufs2,Ndufs3,Ndufv1,Rac1,Sdha,Sdhb,Uqcrc1,Uqcrc2,mt-Co2
630	Glyoxylate and dicarboxylate metabolism	8	5.39e-09	ENSMUSP00000005826,ENSMUSP00000007005,ENSMUSP00000019323,ENSMUSP00000023116,ENSMUSP00000026470,ENSMUSP00000035116,ENSMUSP00000038763,ENSMUSP00000099938	Acat2,Aco2,Cs,Mdh1,Mdh2,Pcca,Pccb,Shmt2
71	Fatty acid degradation	9	3.9e-08	ENSMUSP00000007005,ENSMUSP00000024946,ENSMUSP00000025835,ENSMUSP00000029610,ENSMUSP00000030345,ENSMUSP00000031411,ENSMUSP00000031524,ENSMUSP00000072483,ENSMUSP00000120976	Acadm,Acads,Acat2,Aldh2,Cpt1a,Cpt2,Eci1,Hadh,Hadha
650	Butanoate metabolism	7	2.49e-07	ENSMUSP00000007005,ENSMUSP00000029610,ENSMUSP00000031524,ENSMUSP00000040591,ENSMUSP00000063548,ENSMUSP00000120976,ENSMUSP00000136944	Abat,Acads,Acat2,Aldh5a1,Hadh,Hadha,Hmgcs1
1212	Fatty acid metabolism	8	1.75e-06	ENSMUSP00000007005,ENSMUSP00000025835,ENSMUSP00000029610,ENSMUSP00000030345,ENSMUSP00000031524,ENSMUSP00000052872,ENSMUSP00000072483,ENSMUSP00000120976	Acadm,Acads,Acat2,Cpt1a,Cpt2,Fasn,Hadh,Hadha
250	Alanine, aspartate and glutamate metabolism	7	2.45e-06	ENSMUSP00000022322,ENSMUSP00000023432,ENSMUSP00000026196,ENSMUSP00000031766,ENSMUSP00000034097,ENSMUSP00000040591,ENSMUSP00000063548	Abat,Aldh5a1,Asns,Glud1,Got1,Got2,Nit2
270	Cysteine and methionine metabolism	7	2.45e-06	ENSMUSP00000019323,ENSMUSP00000026196,ENSMUSP00000032373,ENSMUSP00000034097,ENSMUSP00000099938,ENSMUSP00000103267,ENSMUSP00000127198	Gm4737,Got1,Got2,Ldha,Ldhb,Mdh1,Mdh2
3050	Proteasome	7	8.42e-06	ENSMUSP00000007212,ENSMUSP00000014913,ENSMUSP00000018430,ENSMUSP00000021412,ENSMUSP00000022803,ENSMUSP00000033008,ENSMUSP00000034848	Psma1,Psma4,Psma6,Psmb1,Psmb5,Psmb6,Psmd2
4961	Endocrine and other factor-regulated calcium reabsorption	7	4.5e-05	ENSMUSP00000007216,ENSMUSP00000018875,ENSMUSP00000025541,ENSMUSP00000027863,ENSMUSP00000034983,ENSMUSP00000083281,ENSMUSP00000127842	Ap2a1,Ap2b1,Ap2m1,Ap2s1,Atp1b1,Atp1b3,Gnaq
4141	Protein processing in endoplasmic reticulum	11	5.18e-05	ENSMUSP00000003912,ENSMUSP00000015800,ENSMUSP00000021940,ENSMUSP00000028222,ENSMUSP00000028683,ENSMUSP00000030164,ENSMUSP00000030538,ENSMUSP00000045955,ENSMUSP00000068895,ENSMUSP00000076521,ENSMUSP00000093965	Calr,Capn2,Ddost,Ganab,Hspa5,Hspa8,Lman2,Pdia3,Pdia4,Sec24c,Vcp
4721	Synaptic vesicle cycle	7	8.37e-05	ENSMUSP00000007216,ENSMUSP00000013304,ENSMUSP00000018875,ENSMUSP00000066886,ENSMUSP00000083281,ENSMUSP00000099399,ENSMUSP00000127842	Ap2a1,Ap2b1,Ap2m1,Ap2s1,Atp6v0a1,Atp6v0d1,Atp6v1a
4918	Thyroid hormone synthesis	7	0.000184	ENSMUSP00000025541,ENSMUSP00000027863,ENSMUSP00000028222,ENSMUSP00000033992,ENSMUSP00000034983,ENSMUSP00000076521,ENSMUSP00000079752	Atp1b1,Atp1b3,Gnaq,Gsr,Hspa5,Lrp2,Pdia4
4145	Phagosome	10	0.000233	ENSMUSP00000003912,ENSMUSP00000013304,ENSMUSP00000016678,ENSMUSP00000023486,ENSMUSP00000033824,ENSMUSP00000066886,ENSMUSP00000079380,ENSMUSP00000098066,ENSMUSP00000099399,ENSMUSP00000134570	Actb,Atp6v0a1,Atp6v0d1,Atp6v1a,Calr,H2-D1,Lamp1,Lamp2,Rac1,Tfrc
30	Pentose phosphate pathway	5	0.000248	ENSMUSP00000017534,ENSMUSP00000022529,ENSMUSP00000026576,ENSMUSP00000061227,ENSMUSP00000084846	Aldoa,Aldoc,Pgm2,Taldo1,Tkt
410	beta-Alanine metabolism	5	0.000276	ENSMUSP00000031411,ENSMUSP00000063548,ENSMUSP00000072483,ENSMUSP00000082288,ENSMUSP00000120976	Abat,Acadm,Aldh2,Aldh6a1,Hadha
4260	Cardiac muscle contraction	7	0.000276	ENSMUSP00000014457,ENSMUSP00000026743,ENSMUSP00000027863,ENSMUSP00000033176,ENSMUSP00000034276,ENSMUSP00000034983,ENSMUSP00000080994	Atp1b1,Atp1b3,Cox4i1,Cox6c,Uqcrc1,Uqcrc2,mt-Co2
480	Glutathione metabolism	6	0.000372	ENSMUSP00000004140,ENSMUSP00000033992,ENSMUSP00000034903,ENSMUSP00000040222,ENSMUSP00000095316,ENSMUSP00000103007	Gsr,Gsta4,Gstm1,Idh1,Idh2,Lap3
4146	Peroxisome	7	0.000427	ENSMUSP00000007012,ENSMUSP00000022821,ENSMUSP00000023707,ENSMUSP00000025385,ENSMUSP00000028207,ENSMUSP00000095316,ENSMUSP00000103007	Crat,Dhrs4,Hsd17b4,Idh1,Idh2,Sod1,Sod2
330	Arginine and proline metabolism	6	0.000477	ENSMUSP00000001304,ENSMUSP00000022322,ENSMUSP00000026196,ENSMUSP00000031411,ENSMUSP00000034097,ENSMUSP00000040222	Aldh2,Ckb,Glud1,Got1,Got2,Lap3
670	One carbon pool by folate	4	0.00053	ENSMUSP00000020497,ENSMUSP00000026470,ENSMUSP00000027384,ENSMUSP00000032175	Aldh1l1,Aldh1l2,Atic,Shmt2
4142	Lysosome	8	0.000819	ENSMUSP00000013304,ENSMUSP00000016678,ENSMUSP00000021390,ENSMUSP00000023088,ENSMUSP00000031377,ENSMUSP00000033824,ENSMUSP00000090844,ENSMUSP00000099399	Ap1g1,Atp6v0a1,Atp6v0d1,Galc,Lamp1,Lamp2,Naga,Scarb2
4964	Proximal tubule bicarbonate reclamation	4	0.000919	ENSMUSP00000022322,ENSMUSP00000027863,ENSMUSP00000034983,ENSMUSP00000099938	Atp1b1,Atp1b3,Glud1,Mdh1
380	Tryptophan metabolism	5	0.00125	ENSMUSP00000007005,ENSMUSP00000022480,ENSMUSP00000029610,ENSMUSP00000031411,ENSMUSP00000120976	Acat2,Aldh2,Hadh,Hadha,Ogdhl
4612	Antigen processing and presentation	6	0.00154	ENSMUSP00000003912,ENSMUSP00000015800,ENSMUSP00000020630,ENSMUSP00000028222,ENSMUSP00000028683,ENSMUSP00000134570	Calr,H2-D1,Hspa4,Hspa5,Hspa8,Pdia3
4066	HIF-1 signaling pathway	7	0.00203	ENSMUSP00000004378,ENSMUSP00000022268,ENSMUSP00000023486,ENSMUSP00000072195,ENSMUSP00000079727,ENSMUSP00000084846,ENSMUSP00000103267	Aldoa,Eno1,Eno2,Hk1,Ldha,Pdhb,Tfrc
310	Lysine degradation	5	0.00234	ENSMUSP00000007005,ENSMUSP00000022480,ENSMUSP00000029610,ENSMUSP00000031411,ENSMUSP00000120976	Acat2,Aldh2,Hadh,Hadha,Ogdhl
5203	Viral carcinogenesis	9	0.00395	ENSMUSP00000013304,ENSMUSP00000019109,ENSMUSP00000022894,ENSMUSP00000025649,ENSMUSP00000030417,ENSMUSP00000051223,ENSMUSP00000056604,ENSMUSP00000079380,ENSMUSP00000134570	Atp6v0d1,Cdc42,Ddb1,H2-D1,Hist1h2ba,Rac1,Ywhag,Ywhah,Ywhaz
51	Fructose and mannose metabolism	4	0.005	ENSMUSP00000017534,ENSMUSP00000072195,ENSMUSP00000084846,ENSMUSP00000130858	Aldoa,Aldoc,Hk1,Tpi1
4360	Axon guidance	7	0.00541	ENSMUSP00000022629,ENSMUSP00000030417,ENSMUSP00000051731,ENSMUSP00000079380,ENSMUSP00000085400,ENSMUSP00000099935,ENSMUSP00000110748	Cdc42,Dpysl2,Dpysl5,L1cam,Plxna4,Plxnb2,Rac1
4810	Regulation of actin cytoskeleton	9	0.00641	ENSMUSP00000001548,ENSMUSP00000016771,ENSMUSP00000028386,ENSMUSP00000030417,ENSMUSP00000039109,ENSMUSP00000068890,ENSMUSP00000079380,ENSMUSP00000098066,ENSMUSP00000114839	Actb,Arpc4,Cdc42,Itga3,Myh9,Nckap1,Pfn2,Ppp1ca,Rac1
360	Phenylalanine metabolism	3	0.0113	ENSMUSP00000026196,ENSMUSP00000034097,ENSMUSP00000071636	Got1,Got2,Prdx6
900	Terpenoid backbone biosynthesis	3	0.0113	ENSMUSP00000007005,ENSMUSP00000080531,ENSMUSP00000136944	Acat2,Fdps,Hmgcs1
5100	Bacterial invasion of epithelial cells	5	0.0116	ENSMUSP00000030417,ENSMUSP00000074293,ENSMUSP00000079380,ENSMUSP00000098066,ENSMUSP00000114839	Actb,Arpc4,Cdc42,Rac1,Sept11
400	Phenylalanine, tyrosine and tryptophan biosynthesis	2	0.0119	ENSMUSP00000026196,ENSMUSP00000034097	Got1,Got2
5132	Salmonella infection	5	0.0133	ENSMUSP00000030417,ENSMUSP00000068890,ENSMUSP00000079380,ENSMUSP00000098066,ENSMUSP00000114839	Actb,Arpc4,Cdc42,Pfn2,Rac1
520	Amino sugar and nucleotide sugar metabolism	4	0.0138	ENSMUSP00000018186,ENSMUSP00000032419,ENSMUSP00000061227,ENSMUSP00000072195	Cmas,Cyb5r3,Hk1,Pgm2
4015	Rap1 signaling pathway	8	0.0192	ENSMUSP00000009003,ENSMUSP00000025541,ENSMUSP00000030417,ENSMUSP00000034198,ENSMUSP00000068890,ENSMUSP00000079380,ENSMUSP00000088174,ENSMUSP00000098066	Actb,Cdc42,Gnao1,Gnaq,Pfn2,Rac1,Rala,Rap1a
4144	Endocytosis	8	0.0194	ENSMUSP00000007216,ENSMUSP00000015800,ENSMUSP00000018875,ENSMUSP00000023486,ENSMUSP00000030417,ENSMUSP00000083281,ENSMUSP00000127842,ENSMUSP00000134570	Ap2a1,Ap2b1,Ap2m1,Ap2s1,Cdc42,H2-D1,Hspa8,Tfrc
4966	Collecting duct acid secretion	3	0.0205	ENSMUSP00000013304,ENSMUSP00000066886,ENSMUSP00000099399	Atp6v0a1,Atp6v0d1,Atp6v1a
72	Synthesis and degradation of ketone bodies	2	0.0307	ENSMUSP00000007005,ENSMUSP00000136944	Acat2,Hmgcs1
4972	Pancreatic secretion	5	0.035	ENSMUSP00000025541,ENSMUSP00000027863,ENSMUSP00000034983,ENSMUSP00000079380,ENSMUSP00000088174	Atp1b1,Atp1b3,Gnaq,Rac1,Rap1a
5211	Renal cell carcinoma	4	0.035	ENSMUSP00000027810,ENSMUSP00000030417,ENSMUSP00000079380,ENSMUSP00000088174	Cdc42,Fh1,Rac1,Rap1a
5142	Chagas disease (American trypanosomiasis)	5	0.0359	ENSMUSP00000003912,ENSMUSP00000025541,ENSMUSP00000025602,ENSMUSP00000031003,ENSMUSP00000034198	Calr,Gna14,Gnao1,Gnaq,Ppp2r2c
4390	Hippo signaling pathway	6	0.0419	ENSMUSP00000019109,ENSMUSP00000022894,ENSMUSP00000031003,ENSMUSP00000039109,ENSMUSP00000051223,ENSMUSP00000098066	Actb,Ppp1ca,Ppp2r2c,Ywhag,Ywhah,Ywhaz
4971	Gastric acid secretion	4	0.0445	ENSMUSP00000025541,ENSMUSP00000027863,ENSMUSP00000034983,ENSMUSP00000098066	Actb,Atp1b1,Atp1b3,Gnaq
5416	Viral myocarditis	4	0.0445	ENSMUSP00000023572,ENSMUSP00000079380,ENSMUSP00000098066,ENSMUSP00000134570	Actb,Cxadr,H2-D1,Rac1
